# Supplementary material for: Novel Widespread Marine Oomycetes Parasitising Diatoms, Including the Toxic Genus Pseudo-nitzschia: Genetic, Morphological, and Ecological Characterisation
Source: Front Microbiol. 2018 Dec 3;9:2918. doi: 10.3389/fmicb.2018.02918 (PMC6286980; doi:10.3389/fmicb.2018.02918)
Supplement: Supplementary file 4 [file Data_Sheet_2.fasta]

>Achlya_apiculata_AJ238656
AACCGTAGTAATTCTAGAGCTAATACATGC-GTAAATACCCAACTG---CTTGTCGGACGGGTA-GCATTTATTAGATTGAAACCAATGCG--ACTTC--GGTGGGTGTTGTGTTGAGTCATAATAACTGTGCGGATCGGCGATAGATCCATTGAGTTTCTGCCCTATCAGCTTTGGATGGTAGGATATGGGCCTACCATGGCGTTAACGGGTAACGGGGAATTAGGGTTTGATTCCGGAGAGGGAGCCTTAGAAACGGCTACCACATCCAAGGAAGGCAGCAGGCGCGTAAATTACCCAATCCTGACAC-AGGGAGGTAGTGACAATAAATAACAATGT-CGGGC--TTTTCAAGTCTGACAATT-GGAATGAGAACAATTTAAATCCCTTAACGAGGATCAATTGGAGGGCAAGTCTGGTGCCAGCAG-CCGCGGTAATTCCAGCTCCAATAGCGTATATTAAAGT-TGTTGCAGTTAAAAAGCTCGTAGTTGGATTTC--TGGT-TTGAGCGTCCGGTCGTAC-TAT--G-GATGTTTGGGCCATT-TTTTGTGAGGGGGCTTTTCTGCCATTGAGTTGG-TGGTTGA-GTCGACTTGCATCGTTTACTGTGAAAAAATTAGAGTGTTTAAAGCAGGCG-TTTGCTCA--TTTGAATACATTAGCATGGAATAATAAGATACGACCTTGGTGG-TCTATTTTGTTGGTTTGCACACCGAGGTAATGATTAATAGGGACAGTT-GGGGGTATTCATATTT-CAACGTCAGAGGTGAAATTCTTGGATCGTTGAAAGATGAGCTTAGGCGAAAGCATTTACCAAGGATGTTTTCATTAATCAAGAACGAAAGTTAGGGGATCGAAGATGATTAGATACCATCGTAGTCTTAACCATAAACTATGCCGACTC-GGGATTGGCAGTCGTTTATTT---TGAATGACCTTGT-CAGCACCGTATGAGAAATCAAAGTCTTTGGGTTCC-GGGGGGAGTATGGTCGC-AAGGCTGAAACTTAAAGGAA--TTGACGGAAGGGCACCACCAGGAGTGGAGCCTGCGGCTTAATTTGACTCAACACGGGGAAACTTACCAGGTCCAGACATAGTAA-GGATTGACAGATTGAGAGCTCTTTCTTGA-TTCTATGGGTGGTGGTGCATGG-CCGTTCTTAGTTGGTG-GAGTGATTTGTCTGGTTAATTCCG
>Newbya_dichotoma_KP098364
AACCGTAGTAATTCTAGAGCTAATACATGC-GTAAATACCCAACTG---CTTGTCGGACGGGTA-GCATTTATTAGATTGAAACCAATGCG--ACTTC--GGTCGGTGTTGTGTTGAGTCATAATAACTGTGCGGATCGGCGATAGATCCATTGAGTTTCTGCCCTATCAGCTTTGGATGGTAGGATATGGGCCTACCATGGCGTTAACGGGTAACGGGGAATTAGGGTTTGATTCCGGAGAGGGAGCCTTAGAAACGGCTACCACATCCAAGGAAGGCAGCAGGCGCGTAAATTACCCAATCCTGACAC-AGGGAGGTAGTGACAATAAATAACAATGT-CGGGC--TTTTCAAGTCTGACAATT-GGAATGAGAACAATTTAAATCCCTTAACGAGGATCAATTGGAGGGCAAGTCTGGTGCCAGCAG-CCGCGGTAATTCCAGCTCCAATAGCGTATATTAAAGT-TGTTGCAGTTAAAAAGCTCGTAGTTGGATTTC--TGGT-TTGAGCGTCCGGTCGTAC-TAT--G-GATGTTTGGGCCATT-TTTTGTGAGGGGGCTTTTCTGCCATTGAGTTGG-TGGTTGA-GTCGACTTGCATCGTTTACTGTGAAAAAATTAGAGTGTTTAAAGCAGGCG-TTTGCTCA--TTTGAATACATTAGCATGGAATAATAAGATACGACCTTGGTGG-TCTATTTTGTTGGTTTGCACACCGAGGTAATGATTAATAGGGACAGTT-GGGGGTATTCATATTT-CAACGTCAGAGGTGAAATTCTTGGATCGTTGAAAGATGAGCTTAGGCGAAAGCATTTACCAAGGATGTTTTCATTAATCAAGAACGAAAGTTAGGGGATCGAAGATGATTAGATACCATCGTAGTCTTAACCATAAACTATGCCGACTC-GGGATTGGCAGTCGTTTATTT---TGAATGACCTTGT-CAGCACCGTATGAGAAATCAAAGTCTTTGGGTTCC-GGGGGGAGTATGGTCGC-AAGGCTGAAACTTAAAGGAA--TTGACGGAAGGGCACCACCAGGAGTGGAGCCTGCGGCTTAATTTGACTCAACACGGGGAAACTTACCAGGTCCAGACATAGTAA-GGATTGACAGATTGAGAGCTCTTTCTTGA-TTCTATGGGTGGTGGTGCATGG-CCGTTCTTAGTTGGTG-GAGTGATTTGTCTGGTTAATTCCG
>Saprolegnia_ferax_AJ238655
ACCCGTAGTAATTCTAGAGCTAATACATGC-GTAAATACCCAACTG---CTTGTCGGACGGGTA-GCATTTATTAGATTGAAACCAATGCG--GCCTC--GGTCGGTATTGTGTTGAATCATAAGAACTGTGCGGATCGGCGATAAGTCAATTGAGTTTCTGCCCTATCAGCTTTGGATGGTAGGATATGGGCCTACCATGGCGTTAACGGGTAACGGGGAATTAGGGTTTGATTCCGGAGAGGGAGCCTTAGAAACGGCTACCACATCCAAGGAAGGCAGCAGGCGCGTAAATTACCCAATCCTGACAC-AGGGAGGTAGTGACAATAAATAACAATGC-CGGGC--TTTTTAAGTCTGGCAATT-GGAATGAGAACAATTTAAATCCCTTAACGAGGATCAATTGGAGGGCAAGTCTGGTGCCAGCAG-CCGCGGTAATTCCAGCTCCAATAGCGTATATTAAAGT-TGTTGCAGTTAAAAAGCTCGTACTTGGATTTC--TGGT-TTGAGCGTCCGGTCGTAC-TAT--G-GATGTCTGGGCCATT-TTTTGTGAGGGGGCGCTTCTGCCATTCAGTTGG-TGGTTGT-GTCGACTTGCATCGTTTACTGTGAAAAAATTAGAGTGTTTAAAGCAGGCG-TTTGCTCA--TTTGAATACATTAGCATGGAATAATAAGATACGACCTTGGTGG-TCTATTTTGTTGGTTTGCACACCGAGGTAATGATTAATAGGGACAGTT-GGGGGTATTCATATTT-CAACGTCAGAGGTGAAATTCTTGGATCGTTGAAAGATGAGCTTAGGCGAAAGCATTTACCAAGGATGTTTTCATTAATCAAGAACGAAAGTTAGGGGATCGAAGATGATTAGATACCATCGTAGTCTTAACCATAAACTATGCCGACTC-GGGATTGGCAGTCGTTTATTT---TGAATGACCTTGT-CAGCACCGTATGAGAAATCAAAGTCTTTGGGTTCC-GGGGGGAGTATGGTCGC-AAGGCTGAAACTTAAAGGAA--TTGACGGAAGGGCACCACCAGGAGTGGAGCCTGCGGCTTAATTTGACTCAACACGGGGAAACTTACCAGGTCCAGACATAGTAA-GGATTGACAGATTGAGAGCTCTTTCTTGA-TTCTATGGGTGGTGGTGCATGG-CCGTTCTTAGTTGGTG-GAGTGATTTGTCTGGTTAATTCCG
>Aplanopsis_terrestris_AJ238658
AACCGTAGTAATTCTAGAGCTAATACATGC-GTAAATACCCAACTG---CTTGTCGGACGGGTA-GCATTTATTAGATTGAAACCAATGCG--GCCTC--GGTCGGTATTGTGTTGAGTCATAATAACTGTGCGGATCGGCGATAAGTCAATTGAGTTTCTGCCCTATCAGCTTTGGATGGTAGGATATGGGCCTACCATGGCGTTAACGGGTAACGGGGAATTAGGGTTTGATTCCGGAGAGGGAGCCTTAGAAACGGCTACCACATCCAAGGAAGGCAGCAGGCGCGTAAATTACCCAATCCTGACAC-AGGGAGGTAGTGACAATAAATAACAATGT-CGGGC--TTTTTAAGTCTGACAATT-GGAATGAGAACAATTTACATCCCTTATCGAGGATCAATTGGAGGGCAAGTCTGGTGCCAGCAG-CCGCGGTAATTCCAGCTCCAATAGCGTATATTAAAGT-TGTTGCAATTAAAAAGCTCGTAGTTGGATTTC--TGGT-TTGAGCGTCCGGTCGTAC-TAT--G-GATGTTTGGGCCATT-TTTTGTGAGGGGGCCTTTCTGCCATTCAATTGG-TGGTTGA-GTCGACTTGCATCGTTTACTGTGAAAAAATTAGAGTGTTTAAAGCAGGCG-TTTGCTCA--TTTGAATACATTAGCATGGAATAATAAGATACAACCTTG--GG-TCTATTTTGTTGGTTTGCACACCGAGGTAATGATTAATAGGGACAGTT-GGGGGTATTCATATTT-CAACGTCAGAGGTGAAATTCTTGGATCGTTGAAAGATGAGCTTAGGCGAAAGCATTTACCAAGGATGTTTTCATTAATCAAGAACGAAAGTTAGGGGATCGAAGATGATTAGATACCATCGTAGTCTTAACCATAAACTATGCCGACTC-GGGATTGGCAGTCGTTTATTT---TGAATGACCTTGT-CAGCACCGTATGAGAAATCAAAGTCTTTGGGTTCC-GGGGGGAGTATGGTCGC-AAGGCTGAAACTTAAAGGAA--TTGACGGAAGGGCACCACCAGGAGTGGAGCCTGCGGCTTAATTTGACTCAACACGGGGAAACTTACCAGGTCCAGACATAGTAA-GGATTGACAGATTGAGAGCTCTTTCTTGA-TTCTATGGGTGGTGGTGCATGG-CCGTTCTTAGTTGGTG-GAGTGATTTGTCTGGTTAATTCCG
>Leptolegnia_caudata_KP098369
AACCGTAGTAATTCTAGAGCTAATACATGC-GAAAATACCCAACTG---CTTGTCGGACGGGTA-GCATTTATTAGATTGAAACCAATGCG--CTTTC--GGGCGGTATTGTGTTGAGTCATAATAACTGTGCGGATCGGCGATAAATCAATTGAGTTTCTGCCCTATCAGCTTTGGATGGTAGGATATGGGCCTACCATGGCGTTAACGGGTAACGGGGAATTAGGGTTTGATTCCGGAGAGGGAGCCTTAGAAACGGCTACCACATCCAAGGAAGGCAGCAGGCGCGTAAATTACCCAATCCTGACAC-AGGGAGGTAGTGACAATAAATAACAATGT-CGGGC--TTTTTAAGTCTGACAATT-GGAATGAGAACAATTTAAATCCCTTAACGAGGATCAATTGGAGGGCAAGTCTGGTGCCAGCAG-CCGCGGTAATTCCAGCTCCAATAGCGTATATTAAAGT-TGTTGCAGTTAAAAAGCTCGTAGTTGGATTTC--TGGT-TTGAGCGTCCGGTCGTAC-TAT--G-GATGTTTGAGCCATA-TTTTGTGAGGATGCCTTTCTGCCATTCAGTTGG-TGGTTGG-GTAGACTTGCATCGTTTACTGTGAAAAAATTAGAGTGTTTAAAGCAGGCG-TTTGCTCA--TTTGAATACATTAGCATGGAATAATAAGATACGACCT---TGG-TCTATTTTGTTGGTTTGCATACCGAGGTAATGATTAATAGGGACAGTT-GGGGGTATTCATATTT-CAACGTCAGAGGTGAAATTCTTGGATCGTTGAAAGATGAGCTTAGGCGAAAGCATTTACCAAGGATGTTTTCATTAATCAAGAACGAAAGTTAGGGGATCGAAGATGATTAGATACCATCGTAGTCTTAACCATAAACTATGCCGACTC-GGGATTGGCAGTCGTTTATTT---TGAATGACCTTGT-CAGCACCGTATGAGAAATCAAAGTCTTTGGGTTCC-GGGGGGAGTATGGTCGC-AAGGCTGAAACTTAAAGGAA--TTGACGGAAGGGCACCACCAGGAGTGGAGCCTGCGGCTTAATTTGACTCAACACGGGGAAACTTACCAGGTCCAGACATAGTAA-GGATTGACAGATTGAGAGCTCTTTCTTGA-TTCTATGGGTGGTGGTGCATGG-CCGTTCTTAGTTGGTG-GAGTGATTTGTCTGGTTAATTCCG
>Leptolegnia_chapmanii_AJ238661
AACCGTAGTAATTCTAGAGCTAATACATGC-GTAAATACCCAACTG---CTTGTCGGACGGGTA-GCATTTATTAGATTGAAACCAATGCG--CCTTC--GGGCGGTATTGTGTTGAGTCATAATAACTGTGCGGATCGGCGATAAGTCAATTGAGTTTCTGCCCTATCAGCTTTGGATGGTAGGATATGGGCCTACCATGGCGTTAACGGGTAACGGGGAATTAGGGTTTGATTCCGGAGAGGGAGCCTTAGAAACGGCTACCACATCCAAGGAAGGCAGCAGGCGCGTAAATTACCCAATCCTGACAC-AGGGAGGTAGTGACAATAAATAACAATGT-CGGGC--TTTTCAAGTCTGACAATT-GGAATGAGAACAATTTAAATCCCTTAACGAGGATCAATTGGAGGGCAAGTCTGGTGCCAGCAG-CCGCGGTAATTCCAGCTCCAATAGCGTATATTAAAGT-TGTTGCAGTTAAAAAGCTCGTAGTTGGATTTC--TGGT-TTGAGCGTCCGGTCGTAC-TAA--G-GATGTTTGAGCCATA-TTTTGTGAGGATGCCTTTCTGCCATTGAGTTGG-TGGTTGG-GTAGACTTGCATCGTTTACTGTGAAAAAATTAGAGTGTTTAAAGCAGGCG-TTTGCTCA--TTTGAATACATTAGCATGGAATAATAAGATACGACCT---TGG-TCTATTTTGTTGGTTTGCACACCGAGGTAATGATTAATAGGGACAGTT-GGGGGTATTCATATTT-CAACGTCAGAGGTGAAATTCTTGGATCGTTGAAAGATGAGCTTAGGCGAAAGCATTTACCAAGGATGTTTTCATTAATCAAGAACGAAAGTTAGGGGATCGAAGATGATTAGATACCATCGTAGTCTTAACCATAAACTATGCCGACTC-GGGATTGGCAGTCGTTTATTT---TGAATGACCTTGT-CAGCACCGTATGAGAAATCAAAGTCTTTGGGTTCC-GGGGGGAGTATGGTCGC-AAGGCTGAAACTTAAAGGAA--TTGACGGAAGGGCACCACCAGGAGTGGAGCCTGCGGCTTAATTTGACTCAACACGGGGAAACTTACCAGGTCCAGACATAGTAA-GGATTGACAGATTGAGAGCTCTTTCTTGA-TTCTATGGGTGGTGGTGCATGG-CCGTTCTTAGTTGGTG-GAGTGATTTGTCTGGTTAATTCCG
>Apodachlya_brachynema_AJ238663
AACCGTAGTAATTCTAGAGCTAATACATGC-GCAAATACCCAACTG---CTTGTCGGACGGGTA-GCATTTATTAGATTGAAACCAATGCA--GCTTC--GGCTGGTATTGTGTTGAGTCATAATAACTGTGCGGATCGGCGATAAATCAATTGAGTTTCTGCCCTATCAGCTTTGGATGGTAGGATATGGGCCTACCATGGCGTTAACGGGTAACGGGGAATTAGGGTTTGATTCCGGAGAGGGAGCCTTAGAAACGGCTACCACATCCAAGGAAGGCAGCAGGCGCGTAAATTACCCAATCCTGACAC-AGGGAGGTAGTGACAATAAATAACAATGT-CGGGC--TTTTTAAGTCTGACAATT-GGAATGAGAACAATTTAAATCCCTTAACGAGGATCAATTGGAGGGCAAGTCTGGTGCCAGCAG-CCGCGGTAATTCCAGCTCCAATAGCGTATATTAAAGT-TGTTGCAGTTAAAAAGCTCGTAGTTGGATTTC--TGAT-TTGAGCGTCCGGTCGAAC-TAT--G-GATGTTTGGGTCATT-TTTTGTGAGGATGCCTTTCTGCCATTAAGTTGG-TGGTTAG-GTGGACTTGCATCGTTTACTGTGAAAAAATTAGAGTGTTTAAAGCAGGCG-TTTGCTCA--TTTGAATACATTAGCATGGAATAATAAGATACGACCTTGGTGG-TCTATTTTGTTGGTTTGCACGCCAGGGTAATGATTAATAGGGACAGTT-GGGGGTATTCATATTT-CAGCGTCAGAGGTGAAATTCTTGGATCGTTGAAAGATGAGCTTAGGCGAAAGCATTTACCAAGGATGTTTTCATTAATCAAGAACGAAAGTTAGGGGATCGAAGATGATTAGATACCATCGTAGTCTTAACCATAAACTATGCCGACTC-GGGATTGGCAGTCGTTTAATT---TGAATGACCTTGT-CAGCACCGTATGAGAAATCAAAGTCTTTGGGTTCC-GGGGGGAGTATGGTCGC-AAGGCTGAAACTTAAAGGAA--TTGACGGAAGGGCACCACCAGGAGTGGAGCCTGCGGCTTAATTTGACTCAACACGGGGAAACTTACCAGGTCCAGACATAGTAA-GGATTGACAGATTGAGAGCTCTTTCTTGA-TTCTATGGGTGGTGGTGCATGG-CCGTTCTTAGTTGGTG-GAGTGATTTGTCTGGTTAATTCCG
>Lagenisma_coscinodisci_KT273921
AACCGTAGTAATTCTAGAGCTAATACATGC-GCAAATACCCAACTG---CTTGTCGGGCGGGTA-GCATTTATTAGATTGAAACCAATGCA--GCTTC--GGCTGGTATTGTGTTGAGTCATAATAACTGTGCGGATCGGCGATAAATCGATTGAGTTTCTGCCCTATCAGCTTTGGATGGTAGGATATGGGCCTACCATGGCGTTAACGGGTAACGGGGAATTAGGGTTTGATTCCGGAGAGGGAGCCTTAGAAACGGCTACCACATCCAAGGAAGGCAGCAGGCGCGTAAATTACCCAATCCTGACAC-AGGGAGGTAGTGACAATAAATAACAATGC-CGGGC--TTTTTAAGTCTGGCAATT-GGAATGAGAACAATTTAAATCCCTTAACGAGGATCAATTGGAGGGCAAGTCTGGTGCCAGCAG-CCGCGGTAATTCCAGCTCCAATAGCGTATATTAAAGT-TGTTGCAGTTAAAAAGCTCGTAGTTGGATTTC--TGGT-TTGAGCGTCCGGTCGTAC-TAT--G-GATGTTTGGGCCATT-TTTTGTGAGGATGCCTTTCTGCCATTAAGTTGG-TGGTTGG-GTGGACTTGCATCGTTTACTGTGAAAAAATTAGAGTGTTTAAAGCAGGCG-TTTGCTCA--TTTGAATACATTAGCATGGAATAATAAGATACGACTTTGGTGG-TCTATTTTGTTGGTTTGCACGCCAGAGTAATGATTAATAGGGACAGTT-GGGGGTATTCATATTT-CAGCGTCAGAGGTGAAATTCTTGGATCGCTGAAAGATGAGCTTAGGCGAAAGCATTTACCAAGGATGTTTTCATTAATCAAGAACGAAAGTTAGGGGATCGAAGATGATTAGATACCATCGTAGTCTTAACCATAAACTATGCCGACTC-GGGATTGGCAGTCGTTTAATT---TGAATGACCTTGT-CAGCACCGTATGAGAAATCAAAGTCTTTGGGTTCC-GGGGGGAGTATGGTCGC-AAGGCTGAAACTTAAAGGAA--TTGACGGAAGGGCACCACCAGG-------------------------------------------------------------------------------------------------------------------------------------------------------------
>Chlamydomyzium_sp._EU271965
AACCGTAGTAATTCTAGAGCTAATACATGC-GCAAATACCCAACTG---CTTGTCGGACGGGTA-GCATTTATTAGATTGAAACCAATGCA--GCTTC--GGCTGGTATTGTGTTGAGTCATAATAACTGTGCGGATCGGCGATAAATCAATTGAGTTTCTGCCCTATCAGCTTTGGATGGTAGGATATGGGCCTACCATGGCGTTAACGGGTAACGGGGAATTAGGGTTTGATTCCGGAGAGGGAGCCTTAGAAACGGCTACCACATCCAAGGAAGGCAGCAGGCGCGTAAATTACCCAATCCTGACAC-AGGGAGGTAGTGACAATAAATAACAATGC-CGCGC--TTTTAAAGTCTGGCAATT-GGAATGAGAACAATTTAAATCCCTTAACGAGGATCAATTGGAGGGCAAGTCTGGTGCCAGCAG-CCGCGGTAATTCCAGCTCCAATAGCGTATATTAAAGT-TGTTGCAGTTAAAAAGCTCGTAGTTGGATTTC--TGAT-TTGAACGTCCGGTCGAAC-TAT--G-GATGTTTGGATCATT-TTTTGTGAGGATGCCTTTCTGCCATTAAGTTGG-TGGTTGG-GTGGACTTGCATCGTTTACTGTGAAAAAATTAGAGTCTTTAAAGCAGGCG-TTTGCTCA--TTTGAATACATTAGCATGGAATAATAAGATACGACCTTGGTGG-TCTATTTTGTTGGTTTGCACACCAGGGTAATGATTAATAGGGACAGTT-GGGGGTATTCATATTT-CAGCGTCAGAGGTGAAATTCTTGGATCGCTGAAAGATGAGCTTAGGCGAAAGCATTTACCAAGGATGTTTTCATTAATCAAGAACGAAAGTTAGGGGATCGAAGATGATTAGATACCATCGTAGTCTTAACCATAAACTATGCCGACTC-GGGATTGGCAGTCGTTTATTT---TGAATGACCTTGT-CAGCACCGTATGAGAAATCAAAGTCTTTGGGTTCC-GGGGGGAGTATGGTCGC-AAGGCTGAAACTTAAAGGAA--TTGACGGAAGGGCACCACCAGGAGTGGAGCCTGCGGCTTAATTTGACTCAACACGGGAAAACTTACCAGGTCCAGACATAGTAA-GGATTGACAGATTGAGAGCTCTTTYTTGATTTCTATGGGKGGKGGTGCATGG-CCGTTATTAGTTGGTG-GAGTGATTTGTATGGTTAATTCCG
>Aphanomyces_astaci_XR_717099
AACCGUAGUAAUUCUAGAGCUAAUACAUGC-AUAAAUACCCAACUG---CUUGUCGGACGGGUA-GCAUUUAUUAGAUUGAAACCAAUUCA----CUU--CGGUGAUUUUGUGUUGAAUCAUAAUAACUGUGCUGAUCGGCGAUAAGUCGAUUGAGUUUCUGCCCUAUCAGCUUUGGAUGGUAGGAUAUGGGCCUACCAUGGCGUUAACGGGUAACGGGGAAUUAGGGUUUGAUUCCGGAGAGGGAGCCUUAGAAACGGCUACCACAUCCAAGGAAGGCAGCAGGCGCGUAAAUUACCCAAUCCUGACAC-AGGGAGGUAGUGACAAUAAAUAACAAUGC-CGGGC--UAAUUUAGUCUGGCAAUU-GGAAUGAGAACAAUUUAAAUCCCUUAACGAGGAUCAAUUGGAGGGCAAGUCUGGUGCCAGCAG-CCGCGGUAAUUCCAGCUCCAAUAGCGUAUAUUAAAGU-UGUUGCAGUUAAAAAGCUCGUAGUUGGAUUUC--UGGU-UUGAGCGUCCGGUCGUAC-UAU--G-GAUGUUUGGGCCAUA-UUUUGUGAGGAUGCCUUUCUGCCAUUGAGUUGG-UGGUUAG-GUGGACUUGCAUCGUUUACUGUGAAAAAAUUAGAGUGUUUAAAGCAGGCG-UUUGCUCA--UUUGAAUACAUUAGCAUGGAAUAAUAAGAUACGACCUUGGUGG-UCUAUUUUGUUGGUUUGCACGCCAGGGUAAUGAUUAAUAGGGACAGUU-GGGGGUAUUCAUAUUU-CAACGUCAGAGGUGAAAUUCUUGGAUCGUUGAAAGAUGAGCUUAGGCGAAAGCAUUUACCAAGGAUGUUUUCAUUAAUCAAGAACGAAAGUCAGGGGAUCGAAGAUGAUUAGAUACCAUCGUAGUCUUGACCAUAAACUAUGCCGACUC-GGGAUUGGCAGUCGUUUAAUU---AGAAUGACCUUGU-CAGCACCGUAUGAGAAAUCAAAGUCUUUGGGUUCC-GGGGGGAGUAUGGUCGC-AAGGCUGAAACUUAAAGGAA--UUGACGGAAGGGCACCACCAGGAGUGGAGCCUGCGGCUUAAUUUGACUCAACACGGGGAAACUUACCAGGUCCAGACAUAGUAA-GGAUUGACAGAUUGAGAGCUCUUUCUUGA-UUCUAUGGGUGGUGGUGCAUGG-CCGUUCUUAGUUGGUG-GAGUGAUUUGUCUGGUUAAUUCCG
>Aphanomyces_invadans_XR_608067
AACCGUAGUAAUUCUAGAGCUAAUACAUGC-AUAAAUACCCAACUG---CUUGUCGGACGGGUA-GCAUUUAUUAGAUUGAAACCAAUUCA----CUU--CGGUGAUUUUGUGUUGAAUCAUAAUAACUGUGCUGAUCGGCGAUAAGUCGAUUGAGUUUCUGCCCUAUCAGCUUUGGAUGGUAGGAUAUGGGCCUACCAUGGCGUUAACGGGUAACGGGGAAUUAGGGUUUGAUUCCGGAGAGGGAGCCUUAGAAACGGCUACCACAUCCAAGGAAGGCAGCAGGCGCGUAAAUUACCCAAUCCUGACAC-AGGGAGGUAGUGACAAUAAAUAACAAUGC-CGGGC--UAAUUUAGUCUGGCAAUU-GGAAUGAGAACAAUUUAAAUCCCUUAACGAGGAUCAAUUGGAGGGCAAGUCUGGUGCCAGCAG-CCGCGGUAAUUCCAGCUCCAAUAGCGUAUAUUAAAGU-UGUUGCAGUUAAAAAGCUCGUAGUUGGAUUUC--UGGU-UUGAGCGUCCGGUCGUAC-UAU--G-GAUGUUUGGGCCAUA-UUUUGUGAGGAUGCCUUUCUGCCAUUGAGUUGG-UGGUUGG-GUGGACUUGCAUCGUUUACUGUGAAAAAAUUAGAGUGUUUAAAGCAGGCG-UUUGCUCA--UUUGAAUACAUUAGCAUGGAAUAAUAAGAUACGACCUUGGUGG-UCUAUUUUGUUGGUUUGCACGCCAGGGUAAUGAUUAAUAGGGACAGUU-GGGGGUAUUCAUAUUU-CAACGUCAGAGGUGAAAUUCUUGGAUCGUUGAAAGAUGAGCUUAGGCGAAAGCAUUUACCAAGGAUGUUUUCAUUAAUCAAGAACGAAAGUCAGGGGAUCGAAGAUGAUUAGAUACCAUCGUAGUCUUGACCAUAAACUAUGCCGACUC-GGGAUUGGCAGUCGUUUAAUU---AGAAUGACCUUGU-CAGCACCGUAUGAGAAAUCAAAGUCUUUGGGUUCC-GGGGGGAGUAUGGUCGC-AAGGCUGAAACUUAAAGGAA--UUGACGGAAGGGCACCACCAGGAGUGGAGCCUGCGGCUUAAUUUGACUCAACACGGGGAAACUUACCAGGUCCAGACAUAGUAA-GGAUUGACAGAUUGAGAGCUCUUUCUUGA-UUCUAUGGGUGGUGGUGCAUGG-CCGUUCUUAGUUGGUG-GAGUGAUUUGUCUGGUUAAUUCCG
>Atkinsiella_dubia_AB284575
AACCGTAGTAATTCTAGAGCTAATACATGC-GCAAATACCCAACTG---CTTGTCGGGCGGGTA-GCATTTATTAGATTGAAACCAATGCA--GCTTC--GGCTGGTGTTGTGTTGAGTCATAATAACTGTGCGGATCGGCGATAGTTCAATTGAGTTTCTGCCCTATCAGCTTTGGATGGTAGGATATGGGCCTACCATGGCGTTAACGGGTAACGGGGAATTAGGGTTTGATTCCGGAGAGGGAGCCTTAGAAACGGCTACCACATCCAAGGAAGGCAGCAGGCGCGTAAATTACCTAATCCTGACAC-AGGGAGGTAGTGACAATAAATAACAATGT-CGGGC--TTTTTAAGTCTGGCAATT-GGAATGAGAACAATTTAAATCCCTTAACGAGGATCAATTGGAGGGCAAGTCTGGTGCCAGCAG-CCGCGGTAATTCCAGCTCCAATAGCGTATATTAAAGTAGGTTGCAGTTAAAAAGCTCGTAGTTGGATTAC--TGGT-TTGAGCGTCCGGCCGTGC-TAT--G-GATGTTTGGACCATT-TTTAGTTAGGATGCCTTTCTGCCATTAAGTTGG-TGGTTAG-GTGAACTGGCTTCGTTTACTGTGGAAAAATTAGAGTGTTTAAAGCAGCCG-TTTGGTCA---TTGAATACATTAGCATGGAATAATAAGATACGACTTTGGTGG-TCTATTTTGTTGGTTTGCACACCAGAGTAATGATTAATAGGGACAGTT-GGGGGTATTCATATTT-CAGCGTCAGAGGTGAAATTCTTGGATCGCTGAAAGATGAGCTTAGGCGAAAGCATTTACCAAGGATGTTTTCATTAATCAAGAACGAAAGTTAGGGGATCGAAGATGATTAGATACCATCGTAGTCTTAACCATAAACTATGCCGACTC-GGGATTGGCAGTCGTTTAATT---TGAATGACCTTGT-CAGCACCGTATGAGAAATCAAAGTCTTTGGGTTCC-GGGGGGAGTATGGTCGC-AAGGCTGAAACTTAAAGGAA--TTGACGGAAGGGCACCACCAGGAGTGGAGCCTGCGGCTTAATTTGACTCAACACGGGGAAACTTACCAGGTCCAGACATAGTAA-GGATTGACAGATTGAGAGCTCTTTCTTGA-TTCTATGGGTGGTGGTGCATGG-CCGTTCTTAGTTGGTG-GAGTGATTTGTCTGGTTAATTCCG
>Haliphthoros_sp._NJM_0034_AB178865
AACCGTAGTAATTCTAGAGCTAATACATGC-GCAAATACCCAACTG---CTTGTCGGACGGGTA-GCATTTATTAGATTGAAACCAATGCA--GCTTT---GCTGGTATTGTGTTGAGTCATAATAACTGTGCGGATCGGCGATGAATCAATTGAGTTTCTGCCCTATCAGCTTTGGATGGTAGGATATGGGCCTACCATGGCGTTAACGGGTAACGGGGAATTAGGGTTTGATTCCGGAGAGGGAGCCTTAGAAACGGCTACCACATCCAAGGAAGGCAGCAGGCGCGTAAATTACCCAATCCTGACAC-AGGGAGGTAGTGACAATAAATAACAATGC-CGGGC-TTTTTTAAGTCTGGCAATT-GGAATGAGAACAATTTAAATCCCTTATCGAGGATCAATTGGAGGGCAAGTCTGGTGCCAGCAG-CCGCGGTAATTCCAGCTCCAATAGCGTATATTAAAGT-TGTTGCAGTTAAAAAGCTCGTAGTTGGATTTC--TGGT-TTGAACGTCCGGTCGTAC-TAT--G-GATGTTTGGGCCATT-TTTTGTGAGGAAATTTTTCTGCCATTAAGTTGG-TGGTTTA-ATGGACTTGCATCGTTTACTGTGAAAAAATTAGAGTGTTTAAAGCAGGCG-TTTGCTCA-TTTTGAATACATTAGCATGGAATAATAAGATACGACTTTGGTGG-TCTATTTTGTTGGTTTGCACACCAGGGTAATGATTAATAGGGACAGTT-GGGGGTATTCATATTT-CAGCGTCAGAGGTGAAATTCTTGGATCGCTGAAAGATGAGCTTAGGCGAAAGCATTTACCAAGGATGTTTTCATTAATCAAGAACGAAAGTTAGGGGATCGAAGATGATTAGATACCATCGTAGTCTTAACCATAAACTATGCCGACTC-GGGATTGGCAGTCGTTTAATTTTATTAATGACCTTGT-CAGCACCGTATGAGAAATCAAAGTCTTTGGGTTCC-GGGGGGAGTATGGTCGC-AAGGCTGAAACTTAAAGGAA--TTGACGGAAGGGCACCACCAGGAGTGGAGCCTGCGGCTTAATTTGACTCAACACGGGGAAACTTACCAGGTCCAGACATAGTGA-GGATTGACAGATTGAGAGCTCTTTCTTGA-TTCTATGGGTGGTGGTGCATGG-CCGTTCTTAGTTGGTG-GAGTGATTTGTCTGGTTAATTCCG
>Sapromyces_elongatus_AB548399
AACCGTAGTAATTCTAGAGCTAATACATGC-GCAAATACCCAACTG---CTTGTCGGGCGGGTA-GCATTTATTAGATTGAAACCAATGCA--GCTTTCGGGCTGGTATTGTGTTGAGTCATAATAACTGTGCGGATCGGCGATAAATCAATTGAGTTTCTGCCCTATCAGCTTTGGATGGTAGGATATGGGCCTACCATGGCGTTAACGGGTAACGGGGAATTAGGGTTTGATTCCGGAGAGGGAGCCTTAGAAACGGCTACCACATCCAAGGAAGGCAGCAGGCGCGTAAATTACCCAATCCTGATAC-AGGGAGGTAGTGACAATAAATAACAATGC-CATGC---TTTAAAGTATGGCAATT-GGAATGAGAACAATTTAAATCCCTTAACGAGGATCAATTGGAGGGCAAGTCTGGTGCCAGCAG-CCGCGGTAATTCCAGCTCCAATAGCGTATATTAAAGT-TGTTGCAGTTAAAAAGCTCGTAGTTGGATTTC--TGAT-TTGGACGTCCGGTCGTAC-TAT--G-GATGTTTGGGTCATT-TTTTGTGAGGATGTTCTTCTGCCATTAAGTTGG-TGGTTGA-ATAGACTTGCATCGTTTACTGTGAAAAAATTAGAGTGTTTAAAGCAGGCATTTTGCTCA---TTGAATACATTAGCATGGAATAATAAAATACGACCTTGGTGG-TCTATTTTGTTGGTTTGCACACCAGGGTAATGATTAATAGGGACAGTT-GGGGGTATTCATATTT-CAGCGTCAGAGGTGAAATTCTTGGATCGCTGAAAGATGAGCTTAGGCGAAAGCATTTATCAAGGATGTTTTCATTAATCAAGAACGAAAGTTAGGGGATCGAAGATGATTAGATACCATCGTAGTCTTAACCATAAACTATGCCGACTC-GGGATTGGCAGTCGTTTAATT---TAAATGACCTTGT-CAGCACCGTATGAGAAATCAAAGTCTTTGGGTTCC-GGGGGGAGTATGGTCGC-AAGGCTGAAACTTAAAGGAA--TTGACGGAAGGGCACCACCAGGAGTGGAGCCTGCGGCTTAATTTGACTCAACACGGGAAAACTTACCAGGTCCAGACATAGTAA-GGATTGACAGATTGAGAGCTCTTTCTTGA-TTCTATGGGTGGTGGTGCATGG-CCGTTCTTAGTTGGTG-GAGTGATTTGTCTGGTTAATTCCG
>Lagenidium_caudatum_EU271961
AACCGTAGTAATTCTAGAGCTAATACATGC-GCAAATACCCAACTG---CTTGTCGGACGGGTA-GCATTTATTAGATTGAAACCAATGCA--GTCTTCGGGCTGGTATTGTGTTGAGTCATAATAACTGTGCGGATCGGCGATAAATCGATTGAGTTTCTGCCCTATCAGCTTTGGATGGTAGGATATGGGCCTACCATGGCATTAACGGGTAACGGGGAATTAGGGTTTGATTCCGGAGAGGGAGCCTTAGAAACGGCTACCACATCCAAGGAAGGCAGCAGGCGCGTAAATTACCCAATCCTGACAC-AGGGAGGTAGTGACAATAAATAACAATGCTCTGGC--TCTTCGAGTCGGGCAATT-GGAATGAGAACAATTTAAATCCCTTAACGAGGATCAATTGGAGGGCAAGTCTGGTGCCAGCAG-CCGCGGTAATTCCAGCTCCAATAGCGTATATTAAAGT-TGTTGCAGTTAAAAAGCTCGTAGTTGGATTTC--TGGT-TTGAGCGTCCGGTCGTAC-TAA--G-GATGTTTGAGCCATT-TTTTGTGAGGATGTTCTTCTGCCATTAAGTTGG-TGGTTGA-ATGGACTTGCATCGTTTACTGTGAAAAAATTAGAGTGTTTAAAGCAGGCG-TTTGCTCA---TTGAATACATTAGCATGGAATAATAAGATACGACCTTGGTGG-TCTATTTTGTTGGTTTGCACACCAGGGTAATGATTAATAGGGACAGTT-GGGGGTATTCATATTT-CAGCGTCAGAGGTGAAATTCTTGGATCGCTGAAAGATGAGCTTAGGCGAAAGCATTTACCAAGGATGTTTTCATTAATCAAGAACGAAAGTTAGGGGATCGAAGATGATTAGATACCATCGTAGTCTTAACCATAAACTATGCCGACTC-GGGATTGGCAGTCGTTTAATT---TAAATGACCTTGT-CAGCACCGTATGAGAAATCAAAGTCTTTGGGTTCC-GGGGGGAGTATGGTCGC-AAGGCTGAAACTTAAAGGAA--TTGACGGAAGGGCACCACCAGGAGTGGAGCCTGCGGCTTAATTTGACTCAACACGGGAAAACTTACCAGGTCCAGACATAGTAA-GGATTGACAGATTGAGAGCTCTTTCTTGA-TTCTATGGGTGGTGGTGCATGG-CCGTTCTTAGTTGGTG-GAGTGATTTGTCTGGTTAATTCCG
>Lagenidium_giganteum_f._caninum_KT257364
AACCGTAGTAATTCTAGAGCTAATACATGC-GCAAATACCCAACTG---CTTGTCGGGCGGGTA-GCATTTATTAGATTGAAACCAATGCA--GTCTTCGGGCTGGTATTGTGTTGAGTCATAATAACTGTGCGGACCGGCGGTAAATCGATTGAGTTTCTGCCCTATCAGCTTTGGATGGTAGGATATGGGCCTACCATGGCATTAACGGGTAACGGGGAATTAGGGTTTGATTCCGGAGAGGGAGCCTTAGAAACGGCTACCACATCCAAGGAAGGCAGCAGGCGCGTAAATTACCCAATCCTGACAC-AGGGAGGTAGTGACAATAAATAACAATGCTCTGGC--TCTTCGAGTCGGGCAATT-GGAATGAGAACAATTTAAATCCCTTATCGAGGATCAATTGGAGGGCAAGTCTGGTGCCAGCAG-CCGCGGTAATTCCAGCTCCAATAGCGTATATTAAAGT-TGTTGCAGTTAAAAAGCTCGTAGTTGGATTTC--TGGT-TTGAGCGTCCGGTCGTAC-TAA--G-GATGTTTGAGCCATT-TTTTGTGAGGATGTTCTTCTGCCATTAAGTTGG-TGGTTGA-ATGGACTTGCATCGTTTACTGTGAAAAAATTAGAGTGTTTAAAGCAGGCG-TTTGCTCA---TTGAATACATTAGCATGGAATAATAAGATACGACCTTGGTGG-TCTATTTTGTTGGTTTGCACACCAGGGTAATGATTAATAGGGACAGTT-GGGGGTATTCATATTT-CAACGTCAGAGGTGAAATTCTTGGATCGTTGAAAGATGAGCTTAGGCGAAAGCATTTACCAAGGATGTTTTCATTAATCAAGAACGAAAGTTAGGGGATCGAAGATGATTAGATACCATCGTAGTCTTAACCATAAACTATGCCGACTC-GGGATTGGCAGTCGTTTAATT---TTAATGACCTTGT-CAGCACCGTATGAGAAATCAAAGTCTTTGGGTTCC-GGGGGGAGTATGGTCGC-AAGGCTGAAACTTAAAGGAA--TTGACGGAAGGGCACCACCAGGAGTGGAGCCTGCGGCTTAATTTGACTCAACACGGGGAAACTTACCAGGTCCAGACATAGTAA-GGATTGACAGATTGAGAGCTCTTTCTTGA-TTCTATGGGTGGTGGTGCATGG-CCGTTCTTAGTTGGTG-GAGTGATTTGTCTGGTTAATTCCG
>Pythium_splendens_AY742756
AACCGTAGTAATTCTAGAGCTAATACATGC-AAAAATACCCAACTG---CTTGTCGGGCGGGTA-GCATTTATTAGATTGAAACCAATGCA--GTCTTCGGGCTGGTATTGTGTTGAGTCATAATAACTGTGCGGATCGGCGATAAATCGATTGAGTTTCTGCCCTATCAGCTTTGGATGGTAGGATATGGGCCTACCATGGCATTAACGGGTAACGGGGAATTAGGGTTTGATTCCGGAGAGGGAGCCTTAGAAACGGCTACCACATCCAAGGAAGGCAGCAGGCGCGTAAATTACCCAATCCTGACAC-AGGGAGGTAGTGACAATAAATAACAATGCTCTGGC--TCTTCGAGTCGGGCAATT-GGAATGAGAACAATTTAAATCCCTTAACGAGGATCAATTGGAGGGCAAGTCTGGTGCCAGCAG-CCGCGGTAATTCCAGCTCCAATAGCGTATATTAAAGT-TGTTGCAGTTAAAAAGCTCGTAGTTGGATTTC--TGTT-TTGAGCGTCCGGTCGTAC-TTG--T-GATGTTCGAGGCATT-TTTTGTGAGGATGTTTTTCTGCCATTAAGTTGG-TGGTTGA-ATGGACTTGCATCGTTTACTGTGAAAAAATTAGAGTGTTTAAAGCAGGCG-TTTGCTCA---TTGAATACATTAGCATGGAATAATAAGATACGACCTTGGTGG-TCTATTTTGTTGGTTTGCACACCAGGGTAATGATTAATAGGGACAGTT-GGGGGTATTCATATTT-CAGCGTCAGAGGTGAAATTCTTGGATCGCTGAAAGATGAGCTTAGGCGAAAGCATTTACCAAGGATGTTTTCATTAATCAAGAACGAAAGTTAGGGGATCGAAGATGATTAGATACCATCGTAGTCTTAACCATAAACTATGCCGACTC-GGGATTGGCAGTCGTTT-TTT---CAAATGACCTTGT-CAGCACCGTATGAGAAATCAAAGTCTTTGGGTTCC-GGGGGGAGTATGGTCGC-AAGGCTGAAACTTAAAGGAA--TTGACGGAAGGGCACCACCAGGAGTGGAGCCTGCGGCTTAATTTGACTCAACACGGGAAAACTTACCAGGTCCAGACATAGTAA-GGATTGACAGATTGAGAGCTCTTTCTTGA-TTCTATGGGTGGTGGTGCATGG-CCGTTCTTAGTTGGTG-GAGTGATTTGTCTGGTTAATTCCG
>Pythium_vexans_EF426539
ACCCGTAGTAATTCTAGAGCTAATACATGC-ATCAATACCCAACTG---CTTGTCGGGCGGGTA-GCATTTATTAGATTGAAACCAATGCA--GTCTTCGGGCTGGTATTGTGTTGAGTCATAATAACTGTGCGGATCGGCGATAAGTCGATTGAGTTTCTGCCCTATCAGCTTTGGATGGTAGGATATGGGCCTACCATGGCATTAACGGGTAACGGGGAATTAGGGTTTGATTCCGGAGAGGGAGCCTTAGAAACGGCTACCACATCCAAGGAAGGCAGCAGGCGCGTAAATTACCCAATCCTGACAC-AGGGAGGTAGTGACAATAAATAACAATGCTCTGGC--TCTTCGAGTCGGGCAATT-GGAATGAGAACAATTTAAATCCCTTAACGAGGATCAATTGGAGGGCAAGTCTGGTGCCAGCAG-CCGCGGTAATTCCAGCTCCAATAGCGTATATTAAAGT-TGTTGCAGTTAAAAAGCTCGTAGTTGGATTTC--TGCT-TTGAGCGTCCGGTCGTAC-TCT--G-GATGTTTGAGGCATT-TTTTGTGAGGATGTTTTTCTGCCATTAAGTTGG-TGGTTGA-ACAGACTTGCATCGTTTACTGTGAAAAAATTAGAGTGTTTAAAGCAGGCG-TTTGCTCG---TTGAATACATTAGCATGGAATAATAAGATACGACCTTGGTGG-TCTATTTTGTTGGTTTGCACACCAGGGTAATGATTAATAGGGACAGTT-GGGGGTATTCATATTT-CAGCGTCAGAGGTGAAATTCTTGGATCGCTGAAAGATGAGCTTAGGCGAAAGCATTTACCAAGGATGTTTTCATTAATCAAGAACGAAAGTTAGGGGATCGAAGATGATTAGATACCATCGTAGTCTTAACCATAAACTATGCCGACTC-GGGATTGGCAGTCGTTT-GTT---TAAATGACCTTGT-CAGCACCGTATGAGAAATCAAAGTCTTTGGGTTCC-GGGGGGAGTATGGTCGC-AAGGCTGAAACTTAAAGGAA--TTGACGGAAGGGCACCACCAGGAGTGGAGCCTGCGGCTTAATTTGACTCAACACGGGAAAACTTACCAGGTCCAGACATAGTAA-GGATTGACAGATTGAGAGCTCTTTCTTGA-TTCTATGGGTGGTGGTGCATGG-CCGTTCTTAGTTGGTG-GAGTGATTTGTCTGGTTAATTCCG
>Phytophthora_megasperma_JN635176
ACCCGTAGTAATTCTAGAGCTAATACATGC-ATCAATACCCAACTG---CTTGTCGGGCGGGTA-GCATTTATTAGATTGAAACCAATGCA--GTCTTCGGGCTGGTATTGTGTTGAGTCATAATAACTGTGCGGATCGGCGATAAATCGATTGAGTTTCTGCCCTATCAGCTTTGGATGGTAGGATATGGGCCTACCATGGCATTAACGGGTAACGGGGAATTAGGGTTTGATTCCGGAGAGGGAGCCTTAGAAACGGCTACCACATCCAAGGAAGGCAGCAGGCGCGTAAATTACCCAATCCTGACAC-AGGGAGGTAGTGACAATAAATAACAATGCTCTGGC--TCTTCGAGTCGGGCAATT-GGAATGAGAACAATTTAAATCCCTTAACGAGGATCAATTGGAGGGCAAGTCTGGTGCCAGCAG-CCGCGGTAATTCCAGCTCCAATAGCGTATATTAAAGT-TGTTGCAGTTAAAAAGCTCGTAGTTGGATTTC--TGTT-TTGGATGTCCGGTCGTACTTAT--G-GATGTTCGAGGCATT-TTTTGTGAGGCTGCCTTTCTGCCATTAAGTTGG-TGGGTTG-GTGGGTTTGCATCGTTTACTGTGAAAAAATTAGAGTGTTTAAAGCAGGCG-TTTGCTCA--TTTGAATACATTAGCATGGAATAATAAGATACGGCCTTGGTGG-TCTATTTTGTTGGTTTGCACACCAGGGTAATGATTAATAGGGACAGTT-GGGGGTATTCATATTT-CAGCGTCAGAGGTGAAATTCTTGGATCGCTGAAAGATGAGCTTAGGCGAAAGCATTTACCAAGGATGTTTTCATTAATCAAGAACGAAAGTTAGGGGATCGAAGATGATTAGATACCATCGTAGTCTTAACCATAAACTATGCCGACTC-GGGATTGGCAGTCGTTTACTT---TAAATGACCTTGT-CAGCACCGTATGAGAAATCAAAGTCTTTGGGTTCC-GGGGGGAGTATGGTCGC-AAGGCTGAAACTTAAAGGAA--TTGACGGAAGGGCACCACCAGGAGTGGAGCCTGCGGCTTAATTTGACTCAACACGGGAAAACTTACCAGGTCCAGACATAGTAA-GGATTGACAGATTGAGAGCTCTTTCTTGA-TTCTATGGGTGGTGGTGCATGG-CCGTTCTTAGTTGGTG-GAGTGATTTGTCTGGTTAATTCCG
>Phytophthora_pinifolia_JN635272
ACCCGTAGTAATTCTAGAGCTAATACATGC-ATCAATACCCAACTG---CTTGTCGGGCGGGTA-GCATTTATTAGATTGAAACCAATGCA--GTCTTCGGGCTGGTATTGTGTTGAGTCATAATAACTGTGCGGATCGGCGATAAATCGATTGAGTTTCTGCCCTATCAGCTTTGGATGGTAGGATATGGGCCTACCATGGCATTAACGGGTAACGGGGAATTAGGGTTTGATTCCGGAGAGGGAGCCTTAGAAACGGCTACCACATCCAAGGAAGGCAGCAGGCGCGTAAATTACCCAATCCTGACAC-AGGGAGGTAGTGACAATAAATAACAATGCTCTGGC--TCTTCGAGTCGGGCAATT-GGAATGAGAACAATTTAAATCCCTTAACGAGGATCAATTGGAGGGCAAGTCTGGTGCCAGCAG-CCGCGGTAATTCCAGCTCCAATAGCGTATATTAAAGT-TGTTGCAGTTAAAAAGCTCGTAGTTGGATTTC--TGTT-TTGGATGTCCGGTCGTACTTAT--G-GATGTTCGAGGCATT-TTTTGTGAGGCTGCCTTTCTGCCATTAAGTTGG-TGGGTTG-GTGGGCTTGCATCGTTTACTGTGAAAAAATTAGAGTGTTTAAAGCAGGCG-TTTGCTCA--TTTGAATACATTAGCATGGAATAATAAGATACGGCCTTGGTGG-TCTATTTTGTTGGTTTGCACACCAGGGTAATGATTAATAGGGACAGTT-GGGGGTATTCATATTT-CAGCGTCAGAGGTGAAATTCTTGGATCGCTGAAAGATGAGCTTAGGCGAAAGCATTTACCAAGGATGTTTTCATTAATCAAGAACGAAAGTTAGGGGATCGAAGATGATTAGATACCATCGTAGTCTTAACCATAAACTATGCCGACTC-GGGATTGGCAGTCGTTTACCT---TAAATGACCTTGT-CAGCACCGTATGAGAAATCAAAGTCTTTGGGTTCC-GGGGGGAGTATGGTCGC-AAGGCTGAAACTTAAAGGAA--TTGACGGAAGGGCACCACCAGGAGTGGAGCCTGCGGCTTAATTTGACTCAACACGGGAAAACTTACCAGGTCCAGACATAGTAA-GGATTGACAGATTGAGAGCTCTTTCTTGA-TTCTATGGGTGGTGGTGCATGG-CCGTTCTTAGTTGGTG-GAGTGATTTGTCTGGTTAATTCCG
>Plasmopara_viticola_EF426540
AACCGTAGTAATTCTAGAGCTAATACATGC-ATAAATACCCAACTG---CTTGTCGGGCGGGTA-GCATTTATTAGATTGAAACCAATGCA--GTCTTCGGGCTGGTATTGTGTTGAGTCATAATAACTGTGCGGATCGGCGATAAATCGATTGAGTTTCTGCCCTATCAGCTTTGGATGGTAGGATATGGGCCTACCATGGCATTAACGGGTAACGGGGAATTAGGGTTTGATTCCGGAGAGGGAGCCTTAGAAACGGCTACCACATCCAAGGAAGGCAGCAGGCGCGTAAATTACCCAATCCTGATAC-AGGGAGGTAGTGACAATAAATAACAATGCTCTGGC--TCTTCGAGTCGGGCAATT-GGAATGAGAACAATTTAAATCCCTTAACGAGGATCAATTGGAGGGCAAGTCTGGTGCCAGCAG-CCGCGGTAATTCCAGCTCCAATAGCGTATATTAAAGT-TGTTGCAGTTAAAAAGCTCGTAGTTGGATTTC--TGCT-TTGGATGTCCGGTCGTACTTAT--G-GATGTTCGAAGCATT-TTTTGTGAGGTTGCCTTTCTGCCATTAAGTTGG-TGGATTG-GTGAACTTACATCGTTTACTGTGAAAAAATTAGAGTGTTTAAAGCAGGCG-TTAGCTCA--TTTGAATACATTAGCATGGAATAATAAGATATGACTTTGGTGG-TCTATTTTGTTGGTTTGCACACCAGAGTAATGATTAATAGGGACAGTT-GGGGGTATTCATATTT-CAGCGTCAGAGGTGAAATTCTTGGATCGCTGAAAGATGAGCTTAGGCGAAAGCATTTACCAAGGATGTTTTCATTAATCAAGAACGAAAGTTAGGGGATCGAAGATGATTAGATACCATCGTAGTCTTAACCATAAACTATGCCGACTC-GGGATTGGCAGTCGTTTACTT---AAAATGACCTTGT-CAGCACCGTATGAGAAATCAAAGTCTTTGGGTTCC-GGGGGGAGTATGGTCGC-GAGGCTGAAACTTGAAGGAA--TTGACGGAAGGGCACCACCAGGAGTGGAGCCTGCGGCTTAATTTGACTCAACACGGGAAAACTTACCAGGTCCAGACATAGTAA-GGATTGACAGATTGAGAGCTCTTTCTTGA-TTCTATGGGTGGTGGTGCATGG-CCGTTCTTAGTTGGTG-GAGTGATTTGTCTGGTTAATTCCG
>Pythium_nunn_AY598709
AACCGTAGTAATTCTAGAGCTAATACATGC-ATCGATACCCAACTG---CTTGTCGGGCGGGTA-GCATTTATTAGATTGAAACCAATGCA--GTCTTCGGGCTGGTATTGTGTTGAGTCATAATAACTGTGCGGATCGGCGATAAGTCGATTGAGTTTCTGCCCTATCAGCTTTGGATGGTAGGATATGGGCCTACCATGGCATTAACGGGTAACGGGGAATTAGGGTTTGATTCCGGAGAGGGAGCCTTAGAAACGGCTACCACATCCAAGGAAGGCAGCAGGCGCGTAAATTACCCAATCCTGACAC-AGGGAGGTAGTGACAATAAATAACAATGCTCTGGC--TCTTCGAGTCGGGCAATT-GGAATGAGAACAATTTAAATCCCTTAACGAGGATCAATTGGAGGGCAAGTCTGGTGCCAGCAG-CCGCGGTAATTCCAGCTCCAATAGCGTATATTAAAGT-TGTTGCAGTTAAAAAGCTCGTAGTTGGATTTC--TGTC-AGGAGCGTCCGGTCGTAC-TTT--GTGATGTTCTCGGCATT-TTTTGTGAGGATGTTCTTCTGCCATTAAGTTGG-TGGTTGG-ATAGACTTGCATCGTTTACTGTGAAAAAATTAGAGTGTTTAAAGCAGGCG-TTTGCTCA---TTGAATACATTAGCATGGAATAATAAGATACGACCTTGGTGG-TCTATTTTGTTGGTTTGCACACCAGGGTAATGATTAATAGGGACAGTT-GGGGGTATTCATATTT-CAGCGTCAGAGGTGAAATTCTTGGATCGCTGAAAGATGAGCTTAGGCGAAAGCATTTACCAAGGATGTTTTCATTAATCAAGAACGAAAGTTAGGGGATCGAAGATGATTAGATACCATCGTAGTCTTAACCATAAACTATGCCGACTC-GGGATTGGCAGTCGTTT-TTT---TAAATGACCTTGT-CAGCACCGTATGAGAAATCAAAGTCTTTGGGTTCCGGGGGGGAGTATGGTCGC-AAGGCTGAAACTTAAAGGAA--TTGACGGAAGGGCACCACCAGGAGTGGAGCCTGCGGCTTAATTTGACTCAACACGGGGAAACTTACCAGGTCCAGACATAGTAAGGGATTGACAGATTGAGAGCTCTTTCTTGA-TTCTATGGGTGGTGGTGCATGGCCCGTTCTTAGTTGGTG-GAGTGATTTGTCTGGTTAATTCCG
>Haliphthoros_milfordensis_AB178868
AACCGTAGTAATTCTAGAGCTAATACATGC-ATAAATACCCGA------CTTTTCGGAAGGGTA-GCATTTATTAGATTGAAACCAATGC---GCTTC--GGC-GGT-TTGTGTTGAATCATAATAACTGTGCGGATGGGCCACAAATCGATTGAGTTTCTGCCCTATCAGCTTTGGATGGTAGGATATGGGCCTACCATGGCGTTAACGGGTAACGGGGAATTAGGGTTTGATTCCGGAGAGGGAGCCTGAGAAACGGCTACCACATCCAAGGAAGGCAGCAGGCGCGTAAATTACCCAATCCTAATTC-AGGGAGGTAGTGACAATAAATAACAATGC-CGGGC-TTTTTCAAGTCTGGCAATT-GGAATGAGAACAATTTAAATCCCTTATCGAGGATCAATTGGAGGGCAAGTCTGGTGCCAGCAG-CCGCGGTAATTCCAGCTCCAATAGCGTATATTAAAGT-TGTTGCAGTTAAAAAGCTCGTAGTTGGATTTC--TGAA-TCGAATGTCCGGTCGTAC--AA--GTGATATTTGTTTCATT-TTTTGTGAGGAAATTTATCTGTCATTAAGTTGA-TGGGTTT-ACGGACTTGCATCGTTTACTGTGAAAAAATTAGAGTGTTTAAAGCAGGCG-TTTGCC-----TTGAATACATTAGCATGGAATAATAAGATATGACTTTGGTGG-TCTATTTTGTTGGTTTGCACACCAGAGTAATGATTAATAGGGACAGTT-GGGGGTATTCATATTT-CAGCGTCAGAGGTGAAATTCTTAGATCGCTGAAAGATGAGCTTAGGCGAAAGCATTTACCAAGGATGTTTTCATTAATCAAGAACGAAAGTTAGGGGATCGAAGATGATTAGATACCATCGTAGTCTTAACCATAAACTATGCCGACTC-GGGATTGGCAGTCGTTGAAT----TTAATGACCTTGT-CAGCACCGTATGAGAAATCAAAGTCTTTGGGTTCC-GGGGGGAGTATGGTCGC-AAGGCTGAAACTTAAAGGAA--TTGACGGAAGGGCACCACCAGGAGTGGAGCCTGCGGCTTAATTTGACTCAACACGGGGAAACTTACCAGGTCCAGACATAGTAA-GGATTGACAGATTGAGAGCTCTTTCTTGA-TTCTATGGGTGGTGGTGCATGG-CCGTTCTTAGTTGGTG-GAGTGATTTGTCTGGTTAATTCCG
>Haliphthoros_sp._NJM_0440_AB284580
AACCGTAGTAATTCTAGAGCTAATACATGC-GTAAATACCCGA------CTTTTTGGAAGGGTA-GCATTTATTAGATTGAAACCAATGCA--GCTTC--GGCTGGT-TTGTGTTGAATCATAATAACTGTGCGGATTGGCAACAAATCGATTGAGTTTCTGCCCTATCAGCTTTGGATGGTAGGATATGGGCCTACCATGGCGTTAACGGGTAACGGGGAATTAGGGTTTGATTCCGGAGAGGGAGCCTGAGAAACGGCTACCACATCCAAGGAAGGCAGCAGGCGCGTAAATTACCCAATCCTAATTC-AGGGAGGTAGTGACAATAAATAACAATGC-CGGGC-TTATTCAAGTCTGGCAATT-GGAATGAGAACAATTTAAATCCCTTATCGAGGATCAATTGGAGGGCAAGTCTGGTGCCAGCAG-CCGCGGTAATTCCAGCTCCAATAGCGTATATTAAAGT-TGTTGCAGTTAAAAAGCTCGTAGTTGGATTTC--TGAA-TCGAATGTCCGGTCGTAC-TAT--GTGATATTTGTTTCATT-TTTTGTGAGGAAATTTATCTGTCATTAAGTTGA-TGGGTTT-ACGGACTTGCATCGTTTACTGTGAAAAAATTAGAGTGTTTAAAGCAGGCG-TTTGCC-----TTGAATACATTAGCATGGAATAATAAGATATGACTTTGGTGG-TCTATTTTGTTGGTTTGCACACCAGAGTAATGATTAATAGGGACAGTT-GGGGGTATTCATATTT-CAGCGTCAGAGGTGAAATTCTTAGATCGCTGAAAGATGAGCTTAGGCGAAAGCATTTACCAAGGATGTTTTCATTAATCAAGAACGAAAGTTAGGGGATCGAAGATGATTAGATACCATCGTAGTCTTAACCATAAACTATGCCGACTC-GGGATTGGCAGTCGTTGAAT----TTAATGACCTTGT-CAGCACCGTATGAGAAATCAAAGTCTTTGGGTTCC-GGGGGGAGTATGGTCGC-AAGGCTGAAACTTAAAGGAA--TTGACGGAAGGGCACCACCAGGAGTGGAGCCTGCGGCTTAATTTGACTCAACACGGGGAAACTTACCAGGTCCAGACATAGTAA-GGATTGACAGATTGAGAGCTCTTTCTTGA-TTCTATGGGTGGTGGTGCATGG-CCGTTCTTAGTTGGTG-GAGTGATTTGTCTGGTTAATTCCG
>Uncultured_eukaryote_FJ153787
AACCGTGGTAATTCTAGAGCTAATACATGC-ATAAATACCCGA------CTTTTTGGAAGGGTA-GCATTTATTAGATTGAAACCAATGCA--GCTTC--GGCTGGT-TTGTGTTGAATCATAATAACTGTGCGGATTGGCAACAAATCGATTGAGTTTCTGCCCTATCAGCTTTGGATGGTAGGATATGGGCCTACCATGGCGTTAACGGGTAACGGGGAATTAGGGTTTGATTCCGGAGAGGGAGCCTGAGAAACGGCTACCACATCCAAGGAAGGCAGCAGGCGCGTAAATTACCCAATCCTAATTC-AGGGAGGTAGTGACAATAAATAACAATGC-CGGGC-TTCTTCAAGTCTGGCAATT-GGAATGAGAACAATTTAAATCCCTTATCGAGGATCAGTTGGAGGGCAAGTCTGGTGCCAGCAG-CCGCGGTAATTCCAGCTCCAATAGCGTATATTAAAGT-TGTTGCAGTTAAAAAGCTCGTAGTTGGATTTC--TGAA-TCGAATGTCCGGTCGTAC-TAT--GTGATATTTGTTTCATT-TTTTGTGAGGAAATTTATCTGTCATTAAGTTGA-TGGGTTT-ATGGACTTGCATCGTTTACTGTGAAAAAATTAGAGTGTTTAAAGCAGGCG-TTTGCC-----TTGAATACATTAGCATGGAATAATAAGATATGACTTTGGTGG-TCTATTTTGTTGGTTTGCACACCAGAGTAATGATTAATAGGGACAGTT-GGGGGTATTCATATTT-CAGCGTCAGAGGTGAAATTCTTAGATCGCTGAAAGATGAGCTTAGGCGAAAGCATTTACCAAGGATGTTTTCATTAATCAAGAACGAAAGTTAGGGGATCGAAGATGATTAGATACCATCGCAGTCTTAACCATAAACTATGCCGACTC-GGGATTGGCAGTCGTTGATT----TTAATGACCTTGT-CAGCACCGTATGAGAAATCAAAGTCTTTGGGTTCC-GGGGGGAGTATGGTCGC-AAGGCTGAAACTTAAAGGAA--TTGACGGAAGGGCACCACCAGGAGTGGAGCCTGCGGCTTAATTTGACTCAACACGGGGAAACTTACCAGGTCCAGACATAGTAA-GGATTGACAGATTGAGAGCTCTTTCTTGA-TTCTATGGGTGGTGGTGCATGG-CCGTTCTTAGTTGGTG-GAGTGATTTGTCTGGTTAATTCCG
>Haliphthoros_sp._NJM_0443_AB284579
AACCGTAGTAATTCTAGAGCTAATACATGC-ATAAATACCCGA------CTCAC--GAAGGGTA-GCATTTATTAGATTGAAACCAATGCA--GCTTC--GGCTGGT-TTGTGTTGAATCATAATAACTGTGCGAATCGGCGATAAATCGATTGAGTTTCTGCCCTATCAGCTTTGGATGGTAGGATATGGGCCTACCATGGCGTTAACGGGTAACGGGGAATTAGGGTTTGATTCCGGAGAGGGAGCCTGAGAAACGGCTACCACATCCAAGGAAGGCAGCAGGCGCGTAAATTACCCAATCCTAATTC-AGGGAGGTAGTGACAATAAATAACAATGC-CGGGC-TTATTCAAGTCTGGCAATT-GGAATGAGAACAATTTAAATCCCTTATCGAGGATCAATTGGAGGGCAAGTCTGGTGCCAGCAG-CCGCGGTAATTCCAGCTCCAATAGCGTATATTAAAGT-TGTTGCAGTTAAAAAGCTCGTAGTTGGATTTC--TGAA-TCGAATGTCCGGTCGTAC-TAT--GTGATATTTGTTTCATT-TTTTGTGAGGAAATTTTTCTGTCATTAAGTTGG-TGGAATT-ATGGACTTGCATCTTTTACTGTGAAAAAATTAGAGTGTTTAAAGCAGGCG-TTTGCC----ATTGAATACATTAGCATGGAATAATAAGATATGACTTTGGTGG-TCTATTTTGTTGGTTTGCACACCAGAGTAATGATTAATAGGGACAGTT-GGGGGTATTCATATTT-CAGCGTCAGAGGTGAAATTCTTAGATCGCTGAAAGATGAGCTTAGGCGAAAGCATTTACCAAGGATGTTTTCATTAATCAAGAACGAAAGTTAGGGGATCGAAGATGATTAGATACCATCGTAGTCTTAACCATAAACTATGCCGACTC-GGGATTGGCAGTCGTTGAAT----TTAATGACCTTGT-CAGCACCGTATGAGAAATCAAAGTCTTTGGGTTCC-GGGGGGAGTATGGTCGC-AAGGCTGAAACTTAAAGGAA--TTGACGGAAGGGCACCACCAGGAGTGGAGCCTGCGGCTTAATTTGACTCAACACGGGGAAACTTACCAGGTCCAGACATAGTAA-GGATTGACAGATTGAGAGCTCTTTCTTGA-TTCTATGGGTGGTGGTGCATGG-CCGTTCTTAGTTGGTG-GAGTGATTTGTCTGGTTAATTCCG
>Halocrusticida_baliensis_AB284578
AACCGTAGTAATTCTAGAGCTAATACATGC-ATACATACTCGA------CTTTTTGGAAGAGTA-GCATTTATTAGATTGAAACCAATGCA--GCTTC--GGCTGGTATTGTGTTGAGTCATAATAACTGTGCGGATCGGCGATAAATCAATTGAGTTTCTGCCCTATCAGCTTTGGATGGTAGGATATGGGCCTACCATGGCGTTAACGGGTAACGGGGAATTAGGGTTTGATTCCGGAGAGGGAGCCTGAGAAACGGCTACCACATCCAAGGAAGGCAGCAGGCGCGTAAATTACCCAATCCTAATTC-AGGGAGGTAGTGACAATAAATAACAATGC-CGGGC--TTTATAAGTCTGGCAATT-GGAATGAGAACAATTTAAATCCCTTAACGAGGATCAATTGGAGGGCAAGTCTGGTGCCAGCAG-CCGCGGTAATTCCAGCTCCAATAGCGTATATTAAAGT-TGTTGCAGTTAAAAAGCTCGTAGTTGGATTTC--TGAA-TTGAATGTCCGGTCGTAC-TTT--A-GATATTTGGTTCATT-TTTTGTGAGGATATTTATCTGTCATTAAGTTGA-TGGATTT-ATAGACTTGCATCATTTACTGTGAAAAAATTAGAGTGTTTAAAGCAGGCG-TTTGCCCA--TTTGAATACATTAGCATGGAATAATAAGATATGACTTTGGTGG-TCTATTTTGTTGGTTTGCACACCAGAGTAATGATTAATAGGGACAGTT-GGGGGTATTCATATTT-CAACGTCAGAGGTGAAATTCTTAGATCGTTGAAAGATGAGCTTAGGCGAAAGCATTTACCATGGATGTTTTCATTAATCAAGAACGAAAGTTAGGGGATCGAAGATGATTAGATACCATCGTAGTCTTAACCATAAACTATGCCGACTC-GGGATTGGCAGTCGTTGAATT---TTAATGACCTTGT-CAGCACCGTATGAGAAATCAAAGTCTTTGGGTTCC-GGGGGGAGTATGGTCGC-AAGGCTGAAACTTAAAGGAA--TTGACGGAAGGGCACCACCAGGAGTGGAGCCTGCGGCTTAATTTGACTCAACACGGGGAAACTTACCAGGTCCAGACATAGTAA-GGATTGACAGATTGAGAGCTCTTTCTTGA-TTCTATGGGTGGTGGTGCATGG-CCGTTCTTAGTTGGTG-GAGTGATTTGTCTGGTTAATTCCG
>Halocrusticida_parasitica_AB284576
AACCGTAGTAATTCTAGAGCTAATACATGC-ATACATACTCGA------CTTTTTGGAAGAGTA-GCATTTATTAGATTGAAACCAATGCA--GCTTC--GGCTGGTATTGTGTTGAGTCATAATAACTGTGCGGATCGGCGATAAATCAATTGAGTTTCTGCCCTATCAGCTTTGGATGGTAGGATATGGGCCTACCATGGCGTTAACGGGTAACGGGGAATTAGGGTTTGATTCCGGAGAGGGAGCCTGAGAAACGGCTACCACATCCAAGGAAGGCAGCAGGCGCGTAAATTACCCAATCCTAATTC-AGGGAGGTAGTGACAATAAATAACAATGC-CGGGC--TTTATAAGTCTGGCAATT-GGAATGAGAACAATTTAAATCCCTTAACGAGGATCAATTGGAGGGCAAGTCTGGTGCCAGCAG-CCGCGGTAATTCCAGCTCCAATAGCGTATATTAAAGT-TGTTGCAGTTAAAAAGCTCGTAGTTGGATTTC--TGAA-TTGAATGTCCGGTCGTAC-TTT--A-GATATTTGGTTCATT-TTTTGTGAGGATATTTATCTGTCATTAAGTTGA-TGGATTT-ATAGACTTGCATCATTTACTGTGAAAAAATTAGAGTGTTTAAAGCAGGCG-TTTGCCCA--TTTGAATACATTAGCATGGAATAATAAGATATGACTTTGGTGG-TCTATTTTGTTGGTTTGCACACCAGAGTAATGATTAATAGGGACAGTT-GGGGGTATTCATATTT-CAACGTCAGAGGTGAAATTCTTAGATCGTTGAAAGATGAGCTTAGGCGAAAGCATTTACCATGGATGTTTTCATTAATCAAGAACGAAAGTTAGGGGATCGAAGATGATTAGATACCATCGTAGTCTTAACCATAAACTATGCCGACTC-GGGATTGGCAGTCGTTGAATT---TTAATGACCTTGT-CAGCACCGTATGAGAAATCAAAGTCTTTGGGTTCC-GGGGGGAGTATGGTCGC-AAGGCTGAAACTTAAAGGAA--TTGACGGAAGGGCACCACCAGGAGTGGAGCCTGCGGCTTAATTTGACTCAACACGGGGAAACTTACCAGGTCCAGACATAGTAA-GGATTGACAGATTGAGAGCTCTTTCTTGA-TTCTATGGGTGGTGGTGCATGG-CCGTTCTTAGTTGGTG-GAGTGATTTGTCTGGTTAATTCCG
>Halodaphnea_panulirata_AB284574
AACCGTAGTAATTCTAGAGCTAATACATGC-ATACATACTCGA------CTTTTTGGAAGAGTA-GCATTTATTAGATTGAAACCAATGCA--GCTTC--GGCTGGTATTGTGTTGAGTCATAATAACTGTGCGGATCGGCGATAAATCAATTGAGTTTCTGCCCTATCAGCTTTGGATGGTAGGATATGGGCCTACCATGGCGTTAACGGGTAACGGGGAATTAGGGTTTGATTCCGGAGAGGGAGCCTGAGAAACGGCTACCACATCCAAGGAAGGCAGCAGGCGCGTAAATTACCCAATCCTAATTC-AGGGAGGTAGTGACAATAAATAACAATGC-CGGGC--TTTATAAGTCTGGCAATT-GGAATGAGAACAATTTAAATCCCTTAACGAGGATCAATTGGAGGGCAAGTCTGGTGCCAGCAG-CCGCGGTAATTCCAGCTCCAATAGCGTATATTAAAGT-TGTTGCAGTTAAAAAGCTCGTAGTTGGATTTC--TGAA-TTGAATGTCCGGTCGTAC-TTT--A-GATATTTGGTTCATT-TTTTGTGAGGATATTTATCTGTCATTAAGTTGA-TGGATTT-ATAGACTTGCATCATTTACTGTGAAAAAATTAGAGTGTTTAAAGCAGGCG-TTTGCCCA--TTTGAATACATTAGCATGGAATAATAAGATACGACTTTGGTGG-TCTATTTTGTTGGTTTGCACACCAGAGTAATGATTAATAGGGACAGTT-GGGGGTATTCATATTT-CAACGTCAGAGGTGAAATTCTTAGATCGTTGAAAGATGAGCTTAGGCGAAAGCATTTACCATGGATGTTTTCATTAATCAAGAACGAAAGTTAGGGGATCGAAGATGATTAGATACCATCGTAGTCTTAACCATAAACTATGCCGACTC-GGGATTGGCAGTCGTTGAATT---TTAATGACCTTGT-CAGCACCGTATGAGAAATCAAAGTCTTTGGGTTCC-GGGGGGAGTATGGTCGC-AAGGCTGAAACTTAAAGGAA--TTGACGGAAGGGCACCACCAGGAGTGGAGCCTGCGGCTTAATTTGACTCAACACGGGGAAACTTACCAGGTCCAGACATAGTAA-GGATTGACAGATTGAGAGCTCTTTCTTGA-TTCTATGGGTGGTGGTGCATGG-CCGTTCTTAGTTGGTG-GAGTGATTTGTCTGGTTAATTCCG
>Uncultured_stramenopile_AF372762
AACCGTAGTAATTCTAGAGCTAATACATGC-GCAAATACCCAACTG---CTTGTCGGAAGGGTA-GCATTTATTAGATTGAAACCAATGCA--GCTTC--GGCTGGTATTGTGTTGAGTCATAATAACTGTGCGGATCGGCGATGAATCAATTGAGTTTCTGCCCTATCAGCTTTGGATGGTAGGATATGGGCCTACCATGGCATTAACGGGTAACGGGGAATTAGGGTTTGATTCCGGAGAGGGAGCCTTAGAAACGGCTACCACATCCAAGGAAGGCAGCAGGCGCGTAAATTACCCAATCCTGACAC-AGGGAGGTAGTGACAATAAATAACAATGC-CGGGC-TTTTTCAAGTCTGGCAATT-GGAATGAGAACAATTTAAATCCCTTATCGAGGATCAATTGGAGGGCAAGTCTGGTGCCAGCAGCCCGCGGTAATTCCAGCTCCAATAGCGTATATTAAAGT-TGTTGCAG-TAAAAAGCTCGTAGTTGGATTTC--TGGT-TTGGGTGTCCGGTCGTAC-TAT--G-GATGTTCGGACCATT-TTTTGTGAGGAACTTTACCTGTCATTAAGTTGA-TGGGTTT-AGGGACTTGCATCGTTTACTGTGAAAAAATTAGAGTGTTTAAAGCAGGCG-TTCGCTT---CTTGAATACATTAGCATGGAATAATAAGATACGACTTTGGTGG-TCTATTTTGTTGGTTTGCACACCAGAGTAATGATTAATAGGGACAGTT-GGGGGTATTCATATTT-CAGCGTCAGAGGTGAAATTCTTGGATCGCTGAAAGATGAGCTTAGGCGAAAGCATTTACCAAGGATGTTTTCATTAATCAAGAACGAAAGTTAGGGGATCGAAGATGATTAGATACCATCGTAGTCTT-ACCATAAACTATGCCGACTC-GGGATTGGCAGTCGTTTATT----CAAATGACCTTGT-CAGCACCGTATGAGAAATCAAAGTCTTTGGGTTCC-GGGGGGAGTATGGTCGC-AAGGCTGAAACTTAAAGGAA--TTGACGGAAGGGCACCACCAGGAGTGGAGCCTGCGGCTTAATTTGACTCAACACGGGGAAACTTACCAGGTCCAGACATAGTAA-GGATTGACAGATTGAGAGCTCTTTCTTGA-TTCTATGGGTGGTGGTGCATG--CCGTTCTTAGTTGGTG-GAGTGATTTGTCTGGTTAATTCCG
>Aquastella_attenuata_isolate_SL45_KF294792
AACCGTAGTAATTCTAGAGCTAATACATGCAATAAATACCCAACTG---CTTGTCGGACGGGTA-GCATTTATTAGAATGAAACCAATTC----CTTC--GG--GATATTGTGTTGAATCATAATAACTGTGCGGATCGGCGATAAGTCGATTGAGTTTCTGCCCTATCAGCTTTGGATGGTAGGATATGGGCCTACCATGGCGTTAACGGGTAACGGGGAATTAGGGTTTGATTCCGGAGAGGGAGCCTTAGAAACGGCTACCACATCCAAGGAAGGCAGCAGGCGCGTAAATTACCCAATCCTGACAC-AGGGAGGTAGTGACAATAAATAACAATGT-CGGGC--TACTTTAGTCTGACAATT-GGAATGAGTACAATTTAAATCCCTTAACGAGGATCAATTGGAGGGCAAGTCTGGTGCCAGCAG-CCGCGGTAATTCCAGCTCCAATAGCGTATATTAAAGT-TGTTGCAGTTAAAAAGCTCGTAGTTGGATTTC--TGGT-TTGAGCATCCGGTCGTACTTAT--G-GATGGTTGGGCCATTATTTTGTGAGGATATGTTTCTGCCATTGAGTTGG-TGGTTAT-ATAGACTTGCATCGTTTACTGTGAAAAAATTAGAGTGTTTAAAGCAGGCGTGTTGCTCA--TTTGAATACATTAGCATGGAATAATAAGATACGACCTTGGT---CTTATTTTGTTGGTTTGCATACCAGGGTAATGATTAATAGGGACAGTT-GGGGGTATTCATATTT-CAACGTCAGAGGTGAAATTCTTGGATCGTTGAAAGATGAGCTTAGGCGAAAGCATTTACCAAGGATGTTTTCATTAATCAAGAACGAAAGTCAGGGGATCGAAGATGATTAGATACCATCGTAGTCTTGACCATAAACTATGCCGACTC-GGGATTGGCAGTCGTTTATAT---TGAATGACCTTGT-CAGCACCGTATGAGAAATCAAAGTCTTTGGGTTCC-GGGGGGAGTATGGTCGC-AAGGCTGAAACTTAAAGGAA--TTGACGGAAGGGCACCACCAGGAGTGGAGCCTGCGGCTTAATTTGACTCAACACGGGGAAACTTACCAGGTCCAGACATAGTAA-GGATTGACAGATTGAGAGCTCTTTCTTGA-TTCTATGGGTGGTGGTGCATGG-CCGTTCTTAGTTGGTG-GAGTGATTTGTCTGGTTAATTCCG
>Uncultured_stramenopile_AY180031
AACCGTAGTAATTCTAGAGCTAATACATGC-CTAAATACCCAACTG---CTTGTCGGAAGGGTT-GCATTTATTAGATTGAAACCAATCCA--GACTT--GTCTGGTATT-CGTTGAATCATGATAACTGTGCGGATCGGCGATGAATCGAATGAGTTTCTGCCCTATCAGCTTTGGATGGTAGGATATGGGCCTACCATGGCGTTAACGGGTAACGGGGAATTAGGGTTTGATTCCGGAGAGGGAGCCCTAGAAACGGCTACCACATCCAAGGAAGGCAGCAGGCGCGTAAATTACCCAATCCTGACAC-AGGGAGGTAGTGACAATAAATAACAATGC-CGGGC-TTTTTCAAGTCTGGCAATTGGGAATGAGAACAATTTAAATCCCTTAACGAGGATCAATTGGAGGGCAAGTCTGGTGCCAGCAG-CCGCGGTAATTCCAGCTCCAATAGCGTATATTAAAGT-TGTTGCAGTTAAAAAACTCGTAGTTGGATTTC--TGGT-TTGAACGGTCGGTCGTAC-TAT--G-ATTGTTTGAGCCATT-TTTTGTGAGGATATTTTTCTGTCATTAAGTTGA-TGGGTTA-ATGGACTTGCATCTTTTACTGTGAAAAAATTAGAGTGTTTAAAGCAGGCT-TTATAGCCAATTTGAATACATTAGCATGGAATAATAAGATACGACTTTGGTGG-TCTATTTTGTTGGTTTGCACACCAGAGTAATGATTAATAGGGACAGTT-GGGGGTATTCATATTT-CAGCGTCAGAGGTGAAATTCTTGGATCGCTGAAAGATGAGCTTAGGCGAAAGCATTTACCAAGGATGTTTTCATTAATCAAGAACGAAAGTTAGGGGATCGAAGATGATTAGATACCATCGTAGTCTTAACCATAAACTATGCCGACTCGGGGATTGGCAGTCGTTTTATT---TGAATGACCTTGT-CAGCACCGTATGAGAAATCAAAGTCTTTGGGTTCC-GGGGGGAGTATGGTCGCAAAGGCTGAAACTTAAAGGAA--TTGACGGAAGGGCACCACCAGGAGTGGAGCCTGCGGCTTAATTTGACTCAACACGGGGAAACTTACCAGGTCCAGACATAGTAA-GGATTGACAGATTGAGAGCTCTTTCTTGA-TTCTATGGGTGGTGGTGCATGG-CCGTTCTTAGTTGGTG-GAGTGATTTGTCTGGTTAATTCCG
>Olpidiopsis_palmariae
AACCGTAGTAATTCTAGAGCTAATACCTGC-TACAAAACCCAACTG---CTTGTCGGACGGGTT-GCATTTATTAGATTGAAACCAATCTG--GCACTTGTGCTGGTATTGAGTTGAGTCATAATAACTGTGCGGATCGGCGATGAATCAATTGAGTTTCTGCCCTATCAGCTTTGGATGGTAGGATATGGGCCTACCATGGCATTAACGGGTAACGGGGAATTAGGGTTTGATTCCGGAGAGGGAGCCTGAGAAACGGCTACCACATCCAAGGAAGGCAGCAGGCGCGTAAATTACCCAATTCTGACAC-AGAGAGGTAGTGACAATAAATAACAATGC-CGGGC-TTTTTTAAGTCTGGCAATT-GGAATGAGAACAATTTAAATCCCTTAACGAGGATCAATTGGAGGGCAAGTCTGGTGCCAGCAG-CCGCGGTAATTCCAGCTCCAATAGCGTATATTAAAGT-TGTTGCAGTTAAAAAGCTCGTAGTTGGATTTC--TGTT-TTGAATTTCCGGTCGCAC-TTG----GAATTTCGATTCATT-TTTTGTGAGACTGTTGTACTGACATTCAGTTGT-TGGCATA-ATGGGCTTGCATCGTTTACTGTGAAAAAATTAGAGTGTTTAAAGCAGGCG-TTTCGCT---GTTGAATACATTAGCATGGAATAATAAAATATGACCTTGGTGG-TCTATTTTGTTGGTTTGCACACCAGGGTAATGATTAATAGGGACAGTT-GGGGGTATTCATATTT-CAGCGTCAGAGGTGAAATTCTTGGATCGCTGAAAGATGAGCTTAGGCGAAAGCATTTATCATGGATGTTTTCATTAATCAAGAACGAAAGTTAGGGGATCGAAGATGATTAGATACCATCGTAGTCTTAACCATAAACTATGCCGACTC-GGGATTGGCAGTCGTTGAT-----TTAATGACTCTGT-CAGCACCGTATGAGAAATCAAAGTCTTTGGGTTCC-GGGGGGAGTATGGTCGC-AAGGCTGAAACTTAAAGGAA--TTGACGGAAGGGCACCACCAGGAGT----------------------------------------------------------------------------------------------------------------------------------------------------------
>Olpidiopsis_porphyrae_AB287418
AACCGTAGTAATTCTAGAGCTAATACATGC-TAAAAAACCCAACTG---CTTGTCGGACGGGTT-GCATTTATTAGATTGAAACCAATCTG--GCACTTGTGTCGGTATTGAGTTGAGTCATAATAACTGTGCGGATCGGCGATGAATCAATTGAGTTTCTGCCCTATCAGCTTTGGATGGTAGGATATGGGCCTACCATGGCATTAACGGGTAACGGGGAATTAGGGTTTGATTCCGGAGAGGGGGCCTGAGAAACGGCCACCACATCCAAGGAAGGCAGCAGGCGCGTAAATTACCCAATTCTGACAC-AGAGAGGTAGTGACAATAAATAACAATGC-CGGGC-TTTTTTAAGTCTGGCAATT-GGAATGAGAACAATTTAAATCCCTTAACGAGGATCAATTGGAGGGCAAGTCTGGTGCCAGCAG-CCGCGGTAATTCCAGCTCCAATAGCGTATATTAAAGT-TGTTGCAGTTAAAAAGCTCGTAGTTGGATTTC--TGTC-TTGAATTTCCGGTCGTAC-TTG----GAATTTCGATTCATT-TTTTGTGAGACTGTTGTACTGACATTAAGTTGT-TGGCATA-ATGGGCTTGCATCGTTTACTGTGAAAAAATTAGAGTGTTTAAAGCAGGCG-TTTCGCT---GTTGAATACATTAGCATGGAATAATAAAATATGACTTTGGTGG-TCTATTTTGTTGGTTTGCACACCAGAGTAATGATTAATAGGGACAGTT-GGGGGTATTCATATTT-CAGCGTCAGAGGTGAAATTCTTGGATCGCTGAAAGATGAGCTTAGGCGAAAGCATTTATCATGGATGTTTTCATTAATCAAGAACGAAAGTTAGGGGATCGAAGATGATTAGATACCATCGTAGTCTTAACCATAAACTATGCCGACTC-GGGATTGGCAGTCGTTGAT-----TTAATGACCTTGT-CAGCACCGTATGAGAAATCAAAGTCTTTGGGTTCC-GGGGGGAGTATGGTCGC-AAGGCTGAAACTTAAAGGAA--TTGACGGAAGGGCACCACCAGGAGTGGAGCCTGCGGCTTAATTTGACTCAACACGGGAAAACTTACCAGGTCCGGACATAGTAA-GGATTGACAGATTGAGAGCTCTTTCTTGA-TTCTATGGGTGGTGGTGCATGG-CCGTTCTTAGTTGGTG-GAGTGATTTGTCTGGTTAATTCCG
>Olpidiopsis_porphyrae_var._koreanae_KY569073
AACCGTAGTAATTCTAGAGCTAATACATGC-TAAAAAACCCAACTG---CTTGTCGGACGGGTT-GCATTTATTAGATTGAAACCAATCTG--GCACTTGTGTCGGTATTGAGTTGAGTCATAATAACTGTGCGGATCGGCGATGAATCAATTGAGTTTCTGCCCTATCAGCTTTGGATGGTAGGATATGGGCCTACCATGGCATTAACGGGTAACGGGGAATTAGGGTTTGATTCCGGAGAGGGGGCCTGAGAAACGGCCACCACATCCAAGGAAGGCAGCAGGCGCGTAAATTACCCAATTCTGACAC-AGAGAGGTAGTGACAATAAATAACAATGC-CGGGC-TTTTTTAAGTCTGGCAATT-GGAATGAGAACAATTTAAATCCCTTAACGAGGATCAATTGGAGGGCAAGTCTGGTGCCAGCAG-CCGCGGTAATTCCAGCTCCAATAGCGTATATTAAAGT-TGTTGCAGTTAAAAAGCTCGTAGTTGGATTTC--TGTC-TTGAATTTCCGGTCGTAC-TTG----GAATTTCGATTCATT-TTTTGTGAGACTGTTGTACTGACATTAAGTTGT-TGGCATA-ATGGGCTTGCATCGTTTACTGTGAAAAAATTAGAGTGTTTAAAGCAGGCG-TTTCGCT---GTTGAATACATTAGCATGGAATAATAAAATATGACTTTGGTGG-TCTATTTTGTTGGTTTGCACACCAGAGTAATGATTAATAGGGACAGTT-GGGGGTATTCATATTT-CAGCGTCAGAGGTGAAATTCTTGGATCGCTGAAAGATGAGCTTAGGCGAAAGCATTTATCATGGATGTTTTCATTAATCAAGAACGAAAGTTAGGGGATCGAAGATGATTAGATACCATCGTAGTCTTAACCATAAACTATGCCGACTC-GGGATTGGCAGTCGTTGAT-----TTAATGACCTTGT-CAGCACCGTATGAGAAATCAAAGTCTTTGGGTTCC-GGGGGGAGTATGGTCGC-AAGGCTGAAACTTAAAGGAA--TTGACGGAAGGGCACCACCAGGAGTGGAGCCTGCGGCTTAATTTGACTCAACACGGGAAAACTTACCAGGTCCGGACATAGTAA-GGATTGACAGATTGAGAGCTCTTTCTTGA-TTCTATGGGTGGTGGTGCATGG-CCGTTCTTAGTTGGTG-GAGTGATTTGTCTGGTTAATTCCG
>Olpidiopsis_bostrychiae_AB363063
ACCCGTAGTAATTCTAGAGCTAATACATGC-ATAAATACCCAACTT---TT---TGGACGGGTA-GCATTTATTAGATTGAAACCTTCTCG--GCTT----GCCGAAGTTGTGTTGAGTCATAATAACTGTGCGGATCGGCGATGAATCAATTGAGTTTCTGCCCTATCAGCTTTGGATGGTAGGATATGGGCCTACCATGGCATTAACGGGTAACGGGGAATTAGGGTTTGATTCCGGAGAGGGAGCCTTAGAAACGGCTACCACATCCAAGGAAGGCAGCAGGCGCGTAAATTACCCAATCCTGACAC-AGGGAGGTAGTGACAATAAATAACAATGC-CGGGC-TTTTTCAAGTCTGGCAATT-GGAATGAGAACAATTTAAATCCCTTAACGAGGATCAATTGGAGGGCAAGTCTGGTGCCAGCAG-CCGCGGTAATTCCAGCTCCAATAGCGTATATTAAAGT-TGTTGCAGTTAAAAAGCTCGTAGTTGGATGTC--TGTT-TTTAGTTACCGGTCGTAC-TTG--T-GTTTCTGAATTCA-T-TTTTGTGAGGATCCTTGGCTGGCATTAAGTTGTCCGGCCTT-GTGTACTTGCATCTTTTACTGTGAAAAAATTAGAGTGTTTAAAGCAGGCG-TTCGCTT---CTTGAATACATTAGCATGGAATAATAAGATATGACTTGTGTGG-TCTATTTTGTTGGTTTGCACACGCGAGTAATGATTAATAGGGACAGTT-GGGGGTATTCATATTT-CAGCGTCAGAGGTGAAATTCTTGGATCGCTGAAAGATGAGCTTAGGCGAAAGCATTTACCATGGATGTTTTCATTAATCAAGAACGAAAGTTAGGGGATCGAAGATGATTAGATACCATCGTAGTCTTAACCATAAACTATGCCGACTC-GGGATTAGCAGTCGTTC-------TT-ATGACTCTGT-TAGCACCGTATGAGAAATCAAAGTCTTTGGGTTCC-GGGGGGAGTATGGTCGC-AAGGCTGAAACTTAAAGGAA--TTGACGGAAGGGCACCACCAGGAGTGGAGCCTGCGGCTTAATTTGACTCAACACGGGGAAACTTACCAGGTCCAGACATAGTAA-GGATTGACAGATTGAGAGCTCTTTCTTGA-TTCTATGGGTGGTGGTGCATGG-CCGTTCTTAGTTGGTG-GAGTGATTTGTCTGGTTAATTCCG
>Olpidiopsis_feldmanni_KM210530
------------------------------------TACCCAACTG---TTCG-CGGACGGGTA-GCATTTATTAGATTGAAACCTTCTCG--GCTT----GCCGAAGTTGTGTTGAGTCATAATAACTGTGCGGATCGGCGATGAATCAATTGAGTTTCTGCCCTATCAGCTTTGGATGGTAAGATATGGGCTTACCATGGCATTAACGGGTAACGGGGAATTAGGGTTTGATTCCGGAGAGGGAGCCTTAGAAACGGCTACCACATCCAAGGAAGGCAGCAGGCGCGTAAATTACCCAATATCAATTC-GATGAGGTAGTGACAATAAATAACAATGC-CGGGC-TTTTTCAAGTCTGGCAATT-GGAATGAGAACAATTTAAATCCCTTAACGAGGATCAATTGGAGGGCAAGTCTGGTGCCAGCAG-CCGCGGTAATTCCAGCTCCAATAGCGTATATTAAAGT-TGTTGCAGTTAAAAAGCTCGTAGTTGGATTTC--TGTT-TTTAATTACCGGTCGTAC-TAT--G-GTTATTGAATTCA-T-TTTTGCGAGGATCCTTATCTAGCATTAAGTTGT-TGGGTTT-GTGTACTTGCATCTTTTACTGTGAAAAAATTAGAGTGTTTAAAGCAGGCG-TTCGCCT---ATTGAATACATTAGCATGGAATAATAAGATACGACTTGTGTTG-TCTATTTTGTTGGTTTGCACACGCGAGTAATGATTAATAGGGACAGTT-GGGGGTATTCATATTT-CAGCGTCAGAGGTGAAATTCTTGGATCGCTGAAAGATGAGCTTAGGCGAAAGCATTTACCATGGATGTTTTCATTAATCAAGAACGAAAGTTAGGGGATCGAAGATGATTAGATACCATCGTAGTCTTAACCATAAACTATGCCGACTC-GGGATTGGCAGTCGTTA-------TTAATGACCTTGT-CAGCACCGTATGAGAAATCAAAGTCTTTGGGTTCC-GGGGGGAGTATGGTCGC-AAGGCTGAAACTTAAAGGAA--TTGACGGAAGGGCACCACCAGGAGTGGAGCCTGC-------------------------------------------------------------------------------------------------------------------------------------------------
>Olpidiopsis_muelleri
ACCCGTAGTAATTCTAGAGCTAATACATGC-AAAAATACCCAACTG---TTCG-CGGACGGGTA-GCATTTATTAGATTTAAACCTTCTCG--GCTT----GCCGAAGTTGTGTTGAGTCATAATAACTGTGCGGATCGGCGATGAATCAATTGAGTTTCTGCCCTATCAGCTTTGGATGGTAGGATATGGGCCTACCATGGCATTAACGGGTAACGGGGAATTAGGGTTTGATTCCGGAGAGGGAGCCTTAGAAACGGCTACCACATCCAAGGAAGGCAGCAGGCGCGTAAATTACCCAATCCTGACAC-AGGGAGGTAGTGACAATAAATAACAATGC-CGGGC-TTTTTTAAGTCTAGCAATT-GGAATGAGAACAATTTAAATCCCTTAACGAGGATCAATTGGAGGGCAAGTCTGGTGCCAGCAG-CCGCGGTAATTCCAGCTCCAATAGCGTATATTAAAGT-TGTTGCAGTTAAAAAGCTCGTAGTTGGATTTC--TGTT-TTTAGTTACCGGTCGTAC-TAT--G-GTTACTGAATTCATT-TTTTGTGAGGATCCTTGGCTGGCATTAAGTTGTCCGGCCTT-GTGTACTTGCATCTTTTACTGTGAAAAAATTAGAGTGTTTAAAGCAGGCG-TTCGCTTTA-TTTGAATACATTAGCATGGAATAATAAGATACGACTTGTGTGG-TCTATTTTGTTGGTTTGCACACGCGAGTAATGATTAATAGGGACAGTT-GGGGGTATTCATATTT-CAGCGTCAGAGGTGAAATTCTTGGATCGCTGAAAGATGAGCTTAGGCGAAAGCATTTACCATGGATGTTTTCATTAATCAAGAACGAAAGTTAGGGGATCGAAGATGATTAGATACCATCGTAGTCTTAACCATAAACTATGCCGACTC-GAGATTGGCAGTCGTTA-------TTAATGACCTTGT-CAGCATCGTATGAGAAATCAAAGTCTTTGGGTTCC-GGGGGGAGTATGGTCGC-AAGGCTGAAACTTAAAGGAA--TTGACGGAAGGGCACCACCAGGAGTGGAGCCTGCGGCTTAATTTGACTCAACACGGGGAAACTTACCAGGTCCAGACATAGTAA-GGATTGAAGGGCGAATT-----------------------------------------------------------------------------
>Olpidiopsis_polysiphoniae
ACCCGTAGTAATTCTAGAGCTAATACATGC-AAAAATACCCAACTG---TTCG-CGGACGGGTA-GCATTTATTAGATTTAAACCTTCTCG--GCTT----GCCGAAGTTGTGTTGAGTCATAATAACTGTGCGGATCGGCGATGAATCAATTGAGTTTCTGCCCTATCAGCTTTGGATGGTAGGATATGGGCCTACCATGGCATTAACGGGTAACGGGGAATTAGGGTTTGATTCCGGAGAGGGAGCCTTAGAAACGGCTACCACATCCAAGGAAGGCAGCAGGCGCGTAAATTACCCAATCCTGACAC-AGGGAGGTAGTGACAATAAATAACAATGC-CGGGC-TTTTTTAAGTCTAGCAATT-GGAATGAGAACAATTTAAATCCCTTAACGAGGATCAATTGGAGGGCAAGTCTGGTGCCAGCAG-CCGCGGTAATTCCAGCTCCAATAGCGTATATTAAAGT-TGTTGCAGTTAAAAAGCTCGTAGTTGGATTTC--TGTT-TTTAGTTACCGGTCGTAC-TAT--G-GTTACTGAATTCATT-TTTTGTGAGGATCCTTGGCTGGCATTAAGTTGTCCGGCCTT-GTGTACTTGCATCTTTTACTGTGAAAAAATTAGAGTGTTTAAAGCAGGCG-TTCGCTTTA-TTTGAATACATTAGCATGGAATAATAAGATACGACTTGTGTGG-TCTATTTTGTTGGTTTGCACACGCGAGTAATGATTAATAGGGACAGTT-GGGGGTATTCATATTT-CAGCGTCAGAGGTGAAATTCTTGGATCGCTGAAAGATGAGCTTAGGCGAAAGCATTTACCATGGATGTTTTCATTAATCAAGAACGAAAGTTAGGGGATCGAAGATGATTAGATACCATCGTAGTCTTAACCATAAACTATGCCGACTC-GAGATTGGCAGTCGTTA-------TTAATGACCTTGT-CAGCATCGTATGAGAAATCAAAGTCTTTGGGTTCC-GGGGGGAGTATGGTCGC-AAGGCTGAAACTTAAAGGAA--TTGACGGAAGGGCACCACCAGGAGTGGAGC-----------------------------------------------------------------------------------------------------------------------------------------------------
>Uncultured_eukaryote_AY789783
ACCCGTAGTAATTCTAGAGCTAATACATGC-ATACAAACCCAACTG---TTCG-CGGACGGGTT-GCATTTATTAGATTGAAACCTTCTCG--GCTT----GCCGAAGTTGTGTTGAGTCATAATAACTGTGCGGATCGGCGATGAATCAATTGAGTTTCTGCCCTATCAGCTGTCGATGGTAGGATATGGGCCTACCATGGCTTTAACGGGTAACGGGGAATTAGGGTTTGATTCCGGAGAGGGAGCCTGAGAGATGGCTACCACATCCAAGGAAGGCAGCAGGCGCGTAAATTACCCAATCCTGACAC-AGGGAGGTAGTGACAATAAATAACAATGC-TGGGCTTTTTTCAAGTCTGGCAATT-GGAATGAGAACAATTTAAATCCCTTATCGAGGATCAATTGGAGGGCAAGTCTGGTGCCAGTAG-CCGCGGTAATTCCAGCTCCAATAGCGTATATTAATGT-TGTTGCAGTTAAAAAGCTCGTAGTTGGATTTC--TGTT-TTCAATTACCGGTCGTAC-TTG--T-GTTATTGAATTCA-T-TTTTGTGAGGATCCTTATCTGGCATTAAGTTGC-CGGGTTT-GTGTACTTGCATCTTTTACTGTGAAAAAATTAGAGTGTTTAAAGCAGGCG-TTCGCTTA--TTTGAATACATTAGCATGGAATAATAAGATATGACTTGTGTGG-TCTATTTTGTTGGTTTGCACACGCGAGTAATGATTAAGAGGGACAGTT-GGGGGTATTCATATTT-CAGCGTCAGAGGTGAAATTCTTGGATCGCTGAAAGATGAGCTTAGGCGAAAGCATTTACCATGGATGTTTTCATTAATCAAGAACGAAAGTTAGGGGATCGAAGATGATTAGATACCATCGTAGTCTTAACCATAAACTATGCCGACTC-GGGATTGGCAGTCGTTA-------TTTATGACCTTGT-CAGCACCGTATGAGAAATCAAAGTCTTTGGGTTCC-GGGGGGAGTATGGTCGC-AAGGCTGAAACTTAAAGGAA--TTGACGGAAGGGCACCACCAGGAGTGGAGCCTGCGGCTTAATTTGACTCAACACGGG--------------------------------------------------------------------------------------------------------------------------
>Uncultured_marine_eukaryote_AY426928
---------------------------------------------------------------------------------------------------------------------------------------------------------------------------------------------------------------------------------------------------------------------------------------------------------------------------------------------------------------------------------------------------------------------------------------------------------------------AGCGTATATTAATGT-TGTTGCAGTTAAAAAGCTCGTAGTTGGATTTC--TGTT-TTCAATTACCGGTCGTAC-TTG--T-GTTATTGAATTCAT--TTTTGTGAGGATCCTTATCTGGCATTAAGTTGC-CGGGTTT-GTGTACTTGCATCTTTTACTGTGAAAAAATTAGAGTGTTTAAAGCAGGCG-TTCGCTTA--TTTGAATACATTAGCATGGAATAATAAGATATGACTTGTGTGG-TCTATTTTGTTGGTTTGCACACGCGAGTAATGATTAAGAGGGACAGTT-GGGGGTATTCATATTT-CAGCGTCAGAGGTGAAATTCTTGGATCGCTGAAAGATGAGCTTAGGCGAAAGCATTTACCATGGATGTTTTCATTAATCAAGAACGAAAGTTAGGGGATCGAAGATGATTAGATACCATCGTAGTCTTAACCATAAACTATGCCGACTC-GGGATTGGCAGTCGTTA-------TTTATGACCTTGT-CAGCACCGTATGAGAAATCAAAGTCTTTGGGTTCC-GGGGGGAGTATGGTCGC-AAGGCTGAAACTTAAAGGAA--TTGACGGAAGGGCACCACCANGAGTGGAGCCTGCGGCTTAATTTGACTCAACACGGGGAAACTTACCAGGTCCAGACATAGTAA-GGATTGACAGATTGAGAGCTCTTTCTTGA-TTCTATGGGTGGTGGTGCATGG-CCGTTCTTAGTTGGTG-GAGTGATTTGGCTGGTTAATTCCG
>P._cf._pseudodelicatissima_parasite_12-150
AACCGTAGTAATTCTAGAGCTAATACATGC-TTAAAAACCCAACTT-------CTGGACGGGTT-GCATTTATTAGATTGAAACCAATCTA--GCTTT--GGCTGGTATTGTGTTGAGTCATAATAACTAATCGGATCGGCGATGAATCAATTGGGATTCTGCCCTATCAGCTTTGGATGGTAGGATATGGGCCTACCATGGCATTAACGGGTAACGGGGAATTAGGGTTTGATTCCGGAGAGGGAGCCTGAGAAACGGCTACCACATCCAAGGAAGGCAGCAGGCGCGTAAATTACCCAATCCTGACAC-AGGGAGGTAGTGACAATAAATAACAATGC-CGGGC-TTTTTCAAGTCTGGCAATT-GGAATGAGAACAATTTAAATCCCTTAACGAGGATCAATTGGAGGGCAAGTCTGGTGCCAGCAG-CCGCGGTAATTCCAGCTCCAATAGCGTATATTAAAGT-TGTTGCAGTTAAAAAGCTCGTAGTTGGATTTC--TGTT-TTGAATGTCCGGTCGTAC-TTT--G-GATATTTGAGGCATT-TTTTGTGAGGGTCTATTACTGGCATTAATTTAT-TGGTTTT-AGAAGCTTGCATCGTTTACTGTGAAAAAATTAGAGTGTTTCAAGCAGGCG-TTAGCT----TTTGAATACATTAGCATGGAATAATAAGATACGACTAGCGTGG-TCTATTTTGTTGGTTTGCACACGCAAGTAATGATTAATAGGGACAGTT-GGGGGTATTCATATTT-GAGCGTCAGAGGTGAAATTCTTGGATCGCTGAAAGATGAGCTTAGGCGAAAGCATTTATCATGGATGTTTTCATTAATCAAGAACGAAAGTTAGGGGATCGAAGATGATTAGATACCATCGTAGTCTTAACCATAAACTATGCCGACTC-GGGATTGGCAGTCGTTA-------TTAATGACTTTGT-CAGCACCGTATGAGAAATCAAAGTCTTTGGGTTCC-GGGGGTAGTATGATCGC-AAGGTTGAAACTTAAAGGAA--TTGACGGAAGGGCACCACCAGGAGTGGAGCCTGCGGCTTAATTTGACTCAACACGGGAAAACTTACCAGGTCCAGACATAGTAA-GGATTGACAGATTGAGAGCTCTTTCTTGA-TTCTATGGGTGGTGGTGCATGG-CCGTTCTTAGTTGGTG-GAGTGATTTGTCTGGTTAATTCCG
>Uncultured_stramenopile_JQ781892
AACCGTAGTAATTCTAGAGCTAATACATGC-TTAAAAACCCAACTT-------CTGGACGGGTT-GCATTTATTAGACTGAAACCAATCTA--GCTTT--GGCTGGTATTGTGTTGAGTCATAATAACTAATCGGATCGGCGATGGATCAATTGGGATTCTGCCCTATCAGCTTTGGATGGTAGGATATGGGCCTACCATGGCATTAACGGGTAACGGGGAATTAGGGTTTGATTCCGGAGAGGGAGCCTGAGAAACGGCTACCACATCCAAGGAAGGCAGCAGGCGCGTAAATTACCCAATCCTGACAC-AGGGAGGTAGTGACAATAAATAACAATGC-CGGGC-TTTTTCAAGTCTGGCAATT-GGAATGAGAACAATTTAAATCCCTTAACGAGGATCAATTGGAGGGCAAGTCTGGTGCCAGCAG-CCGCGGTAATCCCAGCTCCAATAGCGTATATTAAAGT-TGTTGCAGTTAAAAAGCTCGTAGTTGGGTTTC--TGTT-TTGAATGTCCGGTCGTAC-TTT--G-GATATTTGAGGCATT-TTTTGTGAGGGTCTATTACTGGCATTAATTTAT-TGGTTTT-AGAAGCTTGCATCGTTTACTGTGAAAAAATTAGAGTGTTTCAAGCAGGCG-TTAGCT----TTTGAATACATTAGCATGGAATAATAAGATACGACTAGCGTGG-TCTATTTTGTTGGTTTGCACACGCAAGTAATGATTAATAGGGACAGTT-GGGGGTATTCATACTT-GAGCGTCAGAGGTGAAATTCTTGGATCGCTGAAAGATGAGCTTAGGCGAAAGCATTTATCATGGATGTTTTCATTAATCAAGAACGAAAGTTAGGGGATCGAAGATGATTAGATACCATCGTAGTCTTAACCATAAACTATGCCGACTC-GGGATTGGCAGTCGTTA-------TTAATGACTTTGT-CAGCACCGTATGAGAAATCAAAGTCTTTGGGTTCC-GGGGGTAGTATGATCGC-AAGGTTGAAACTTAAAGGAA--TTGACGGAAGGGCACCACCAGGAGTGGAGCCTGCGGCTTAATTTGACTCAACACGGGAAAACTTACCAGGTCCAGACATAGTAA-GGATTGACAGATTGAGAGCTCTTTCTTGA-TTCTATGGGTGGTGGTGCATGG-CCGTTCTTAGTTGGTG-GAGTGATTTGTCTGGTTAATTCCG
>Uncultured_marine_eukaryote_AY381206
AACCGTAGTAATTCTAGAGCTAATACATGC-TTCAAAACCCAACTT-------CTGGACGGGTT-GCATTTATTAGATTGAAACCAATCTA--GCTTC--GGCTGGTATTGTGTTGAGTCATAATAACTAATCGGATCGGCGATGAATCAATTGGGATTCTGCCCTATCAGCTTTGGATGGTAGGATATGGGCCTACCATGGCATTAACGGGTAACGGGGAATTAGGGTTTGATTCCGGAGAGGGAGCCTGAGAAACGGCTACCACATCCAAGGAAGGCAGCAGGCGCGTAAATTACCCAATCCTGACAC-AGGGAGGTAGTGACAATAAATAACAATGC-CGGGC-TTTTTCAAGTCTGGCAATT-GGAATGAGAACAATTTAAATCCCTTATCGAGGATCAATTGGAGGGCAAGTCTGGTGCCAGCAG-CCGCGGTAATTCCAGCTCCAATAGCGTATATTAAAGT-TGTTGCAGTTAAAAAGCTCGTAGTTGGATTTC--TGTT-TTGAATGTCCGGTCGTAC-TTT--G-GATATTTGAGGCATT-TTTTGTGAGGGTCTTTTACTGGCATTAAGTTGT-TGGTTTT-AGAAGCTTGCATCGTTTACTGTGAAAAAATTAGAGTGTTTCAAGCAGGCG-TTAGCT----TTTGAATACATTAGCATGGAATAATAAGATACGACTAGCGTGG-TCTATTTTGTTGGTTTGCACACGCAAGTAATGATTAATAGGGACAGTT-GGGGGTATTCATATTT-GAGCGTCAGAGGTGAAATTCTTGGATCGCTGAAAGATGAGCTTAGGCGAAAGCATTTATCATGGATGTTTTCATTAATCAAGAACGAAAGTTAGGGGATCGAAGATGATTAGATACCATCGTAGTCTTAACCATAAACTATGCCGACTC-GGGATTGGCAGTCGTTA-------TTAATGACCTTGT-CAGCACCGTATGAGAAATCAAAGTCTTTGGGTTCC-GGGGGTAGTATGATCGC-AAGGTTGAAACTTAAAGGAA--TTGACGGAAGGGCACCACCAGGAGTGGAGCCTGCGGCTTAATTTGACTCAACACGGGAAAACTTACCAGGTCCAGACATAGTAA-GGATTGACAGATTGAGAGCTCTTTCTTGA-TTCTATGGGTGGTGGTGCATGG-CCGTTCTTAGTTGGTG-GAGTGATTTGTCTGGTTAATTCCG
>Uncultured_stramenopile_GU823645
--------------------------------------------------------------------------------------------------------------------------------------------------------------------------------------------------------------------------------------------------------------------------------------------------------------------------------------------------------------------------------------------------------------------------------------------------CGGTAATTCCAGCTCCAATAGCGTATATTAAAGT-TGTTGCAGTTAAAAAGCTCGTAGTTGGATTTC--TGTT-TTGAATGTCCGGTCGTAC-TTT--G-GATATTTGAGGCATT-TTTTGTGAGGGTCCTTGACTGGCATTAAGTTGT-TGGTTTT-GGAAGCTTGCATCGTTTACTGTGAAAAAATTAGAGTGTTTCAAGCAGGCG-TTTGCT----TTTGAATACATTAGCATGGAATAATAAGATACGACTAGCGTGG-TCTATTTTGTTGGTTTGCACACGCAAGTAATGATTAATAGGGACAGTT-GGGGGTATTCATATTT-GAGCGTCAGAGGTGAAATTCTTGGATCGCTGAAAGATGAGCTTAGGCGAAAGCATTTATCATGGATGTTTTCATTAATCAAGAACGAAAGTTAGGGGATCGAAGATGATTAGATACCATCGTAGTCTTAACCATAAACCATGCCGACTC-GGGATTGGCAGTCGTTA-------TTAATGACCTTGT-CAGCACCGTATGAGAAATCAAAGTCTTTGGGTTCC-GGGGGTAGTATGATCGC-AAGGTTGAAACTTAAAGGAA--TTGACGGAAGGGCACCACCAGGAGTGGAGCCTGCGGCTTAATTTGACTCAACACGGGAAAACTTACCAGGTCCAGACATAGTAA-GGATTGACAGATTGAGAGCTCTTTCTTGA-TTCTATGGGTGGTGGTGCATGG-CCGTTCTTAGTTGGTG-GAGTGATTTGTCTGGTTAATTCCG
>Pathogen_ex_Rhizosolenia_imbricata_MF926411
--------------------------------------------------------------------------------------------------------------------------------------------------------------------------------------------------------------------------------------------------------------------------------------------------------------------------------------------------------------------------------------------------------------------------------------------------------------------------ATATTAAAGT-TGTTGCAGTTAAAAAGCTCGTAGTTGGATTTC--TGTT-TTGAATGTCCGGTCGTAC-TTT--G-GATATTCGAGGCATT-TTTTGTGAGGGTCCTTGACTGGCATTAAGTTGT-TGGTTTT-GGAAGCTTGCATCGTTTACTGTGAAAAAATTAGAGTGTTTCAAGCAGGCG-TTTGCT----TTTGAATACATTAGCATGGAATAATAAGATACGACTAGCGTGG-TCTATTTTGTTGGTTTGCACACGCAAGTAATGATTAATAGGGACAGTT-GGGGGTATTCATATTT-GAGCGTCAGAGGTGAAATTCTTGGATCGCTGAAAGATGAGCTTAGGCGAAAGCATTTATCATGGATGTTTTCATTAATCAAGAACGAAAGTTAGGGGATCGAAGATGATTAGATACCATCGTAGTCTTAACCATAAACTATGCCGACTC-GGGATTGGCAGTCGTTA-------TTAATGACCTTGT-CAGCACCGTATGAGAAATCAAAGTCTTTGGGTTCC-GGGGGTAGTATGATCGC-AAGGTTGAAACTTAAAGGAA--TTGACGGAA--------------------------------------------------------------------------------------------------------------------------------------------------------------------------
>Uncultured_eukaryote_AY046785
--------------------------------------------------------------------------------------------------------------------------------------------------------------------------------------------------------------------------------------------------------------------------------------------------------------------------------------------------------------------------------------------------------------------------------------------------CGGTAATTCCAGCTCCAATAGCGTATATTAAAGT-TGTTGCAGTTAAAAAGCTCATAGTTGGATTTC--TGTT-TTGAATGTCCGGTCGTAC-TAG----GATATTTGATGCATT-TTTTGTGAGGGTCCTTGACTGGCATTAAGTTGT-TGGTTTT-GGAAGCTTGCATCGTTTACTGTGAAAAAATTAGAGTGTTTCAAGCAGGCG-TTTGCT----TTTGAATACATTAGCATGGAATAATAAGATATGACTAGCGTGG-TCTATTTTGTTGGTTTGCACACGCAAGTAATGATTAATAGGGACAGTT-GGGGGTATTCATATTT-GAGCGTCAGAGGTGAAATTCTTGGATCGCTGAAAGATGAGCTTAGGCGAAAGCATTTATCATGGATGTTTTCATTAATCAAGAACGAAAGTTAGGGGATCGAAGATGATTAGATACCATCGTAGTCTTAACCATAAACTATGCCGACTC-GGGATTGGCAGTCGTTA-------TTAATGACCTTGT-CAGCACCGTATGAGAAATCAAAGTCTTTGGGTTCC-GGGGGTAGTATGATCGC-AAGGTTGAAACTTAAAGGAA--TTGACGGAAGGGCACCACCAGGAGTGGAGCCTGCGGCTTAATTTGACTCAACACGGGAAAACTTACCAGGTCCAGACATAGTAA-GGATTGACAGATTGAGAGCTCTTTCTTGA-TTCTATGGGTGGTGGTGCATGG-CCGTTCTTAGTTGGTG-GAGTGATTTGTCTGGTTAATTCCG
>Uncultured_marine_plankton_KT012873
-------------------------------------------------------------------------------------------------------------------------------------------------------------------------------------------------------------------------------------------------------------------------------------------------------------------------------------------------------------------------------------------------------------------------------------------------------------------------------------------AGTTAAAAAGCTCGTAGTTGGATTTC--TGTT-TTGAATATCCGGTCGTAC-TAT--G-GATATTTGAATCATA-TATTGTGAGAGCCTGTTACTGTCATTAAGTTGTCTGGTAAT-ATGGACTTGCATCGTTTACTGTGAAAAAATTAGAGTGTTTAAAGCAGGCG-TTTCGCT---TTTGAATACATTAGCATGGAATAATAAGATACGACTTTGGTGG-TCTATTTTGTTGGTTTGCACACCAGAGTAATGATTAATAGGGACAGTT-GGGGGTATTCATATTT-GAGCGTCAGAGGTGAAATTCTTGGATCGCTGAAAGATGATCTTAGGCGAAAGCATTTACCATGGATGTTTTCATTAATCAAGAACGAAAGTTAGGGGATCGAAGATGATTAGATACCATCGTAGTCTTAACCATAAACTATGCCGACTC-GGGATTGGCAGTTGTTAT------TTAATGACATTGT-CAGCACCGTATGAGAAATCAAAGTCTTTGGGTTCC-GGGGGGAGTATGGTCGC-AAGGCTGAAACTTAAAGGAA--TTGACGGAAGGGCACCACCAGGAGTGGAGCCTGCGGCTTAATTTGACTCAACACGGGGAAACTTACCAGGTCCAGACATAGTAA-GGATTGACAGATTGAGAGCTCTTTCTTGA-TTCTATGGGTGGTGGTGCATGG-CCGTTCTTAGTTGGTG-GAGTGATTTGTCTGGTTAATTCCG
>Olpidiopsis_pyropiae_KR029826
AACCGTAGTAATTCTAGAGCTAATACATGC-GCAAATACCCGACTG---CTCG-CGGAAGGGTA-GCATTTATTAGATTGAAACCAATACA--GCTT----GCTGTTTTTGAGTTGAGTCATAATAACTGTGCGGATCGACGATAAATCAATTGAGTTTCTGCCCTATCAGCTTTGGATGGTAGGATATGGGCCTACCATGGCATTAACGGGTAACGGGGAATTAGGGTTTGATTCCGGAGAGGGAGCCTTAGAAACGGCTACCACATCCAAGGAAGGCAGCAGGCGCGTAAATTACCCAATCTTGACAC-AAGGAGGTAGTGACAATAAATAACAAAGC-CGGGC-TTTTTCAAGTCTGGCTATT-GGAATGAGAACAATTTAAATCCCTTAACGAGGATCAATTGGAGGGCAAGTCTGGTGCCAGCAG-CCGCGGTAATTCCAGCTCCAATAGCGTATATTAAAGT-TGTTGCAGTTAAAAAGCTCGTAGTTGGATTTC--TGTT-TTGGGTATCCGGTCGTAC-TAT--G-GAAACTCGAAGCATG-TTTGGCGTAGTTTGTGGGCTGGTATTCATTTAT-TGGCTCA-TTAAACTTGCCTCGTTTACTGTGAATAAATTAGAGTGTTTAAAGCAGGCG-TTTGC-----ATTGAATACATTAGCATGGAATAATAAGATACGACTCAGGTGG-TCTATTTTGTTGGTTTGCACACCAGAGTAATGATTAATAGGGACAGTT-GGGGGTATTCATATTT-CAGCGTCAGAGGTGAAATTCTTAGATCGCTGAAAGATGAGCTTAGGCGAAAGCATTTACCATGAATGTTTTCATTAATCAAGAACGAAAGTTAGGGGATCGAAGATGATTAGATACCATCGTAGTCTTAACCATAAACTATGCCGACTC-GGGATTGGCAGTCGTTAT------TTAATGACCTTGT-CAGCACCGTATGAGAAATCAAAGTCTTTGGGTTCC-GGGGGGAGTATGGTCGC-AAGGCTTAAACTTAAAGGAA--TTGACGGAAGGGCACCACCAGGAGTGGAGCCTGCGGCTTAATTTGACTCAACACGGGAAAACTTACCAGGTCCAGACATAGTAA-GGATTGACAGATTGAGAGCTCTTTCTTGA-TTCTATGGGTGGTGGTGCATGG-CCGTTCTTAGTTGGTG-GAGTGATTTGTCTGGTTAATTCCG
>Olpidiopsis_pyropiae_KR029827
-----------------------------------------------------------------------------------------------------------------------------------------------------------------------------------------------------------------------------------------------------AGCCTTAGAAACGGCTACCACATCCAAGGAAGGCAGCAGGCGCGTAAATTACCCAATCTTGACAC-AAGGAGGTAGTGACAATAAATAACAAAGC-CGGGC-TTTTTCAAGTCTGGCTATT-GGAATGAGAACAATTTAAATCCCTTAACGAGGATCAATTGGAGGGCAAGTCTGGTGCCAGCAG-CCGCGGTAATTCCAGCTCCAATAGCGTATATTAAAGT-TGTTGCAGTTAAAAAGCTCGTAGTTGGATTTC--TGTT-TTGGGTATCCGGTCGTAC-TAT--G-GAAACTCGAAGCATG-TTTGGCGTAGTTTGTGGGCTGGTATTCATTTAT-TGGCTCA-TTAAACTTGCCTCGTTTACTGTGAATAAATTAGAGTGTTTAAAGCAGGCG-TTTGC-----ATTGAATACATTAGCATGGAATAATAAGATACGACTCAGGTGG-TCTATTTTGTTGGTTTGCACACCAGAGTAATGATTAATAGGGACAGTT-GGGGGTATTCATATTT-CAGCGTCAGAGGTGAAATTCTTAGATCGCTGAAAGATGAGCTTAGGCGAAAGCATTTACCATGAATGTTTTCATTAATCAAGAACGAAAGTTAGGGGATCGAAGATGATTAGATACCATCGTAGTCTTAACCATAAACTATGCCGACTC-GGGATTGGCAGTCGTTAT------TTAATGACCTTGT-CAGCACCGTATGAGAAATCAAAGTCTTTGGGTTCC-GGGGGGAGTATGGTCGC-AAGGCTTAAACTTAAAGGAA--TTGACGGAAGGGCACCACCAGGAGTGGAGCCTGCGGCTTAATTTGACTCAACACGGGAAAACTTACCAGGTCCAGACATAGTAA-GGATTGACAGATTGAGAGCTCTTTCTTGA-TTCTATGGGTGGTGGTGCATGG-CCGTTCTTAGTTGGTG-GAGTGATTTGTCTGGTTAATTCCG
>Anisolpidium_ectocarpii_KU764786.1
AACCGTAGTAATTCTAGAGCTAATACATGC-ATAAATACCCAACTG-----TTATGGACGGGTA-GCATTTATTAGATTGAAACCAATCCC--------TTAGTGGTATTGAGTTGAGTCATAATAACTGTGCGGATCGGCGATGAATCAAATGGGATTCTGCCCTATCAGCTTTGGTTGGGTGTGTATTGGACACCCAAGGCATTAACGGGT-ACGGGGAATCGGGGTTTGATTCCGGAGAGGGAGCCTGAGAAACGGCTACCACATCCAAGGAAGGCAGCAGGCGCGTAAATTACCCAATCCTGACAC-AGGGAGGTAGTGACAATAAATAACAATGC-CGGGC-TTTTTCAAGTCTGGCAATT-GGAATGAGAACAATTTAAATCCCTTAACGAGGATCAATTGAAGGGCAAGTCTGGTGCCAGCAG-CCGCGGTAATTCCAGCTTCAATAGCGTATATCTAAGT-TGTTGCAGTTAAAAAGCTCGTAGTTGGATATC--TGTG-TTGGATTGTTGGTCGTAC-TGA----ATAATTTGGCATATA-TTTTGTGAGGC-TTCTTTCTGACATTAAGTTGT-TGGTTGG-AAAGGCTTGCATCGTTTACTGTGAAAAAATTAGAGTGTTTCAAGCAGGCG-TTTGCT----TTTAAATACATTAGCATGGAATAATAAGATATGACTTGTGTGG-TCTATTTTGTTGGTTTGCACACGCAAGTAATGATTAATAGGGACAGTT-GGGGGTATTCATATTT-CAGTGTCAGAGGTGAAATTCTTGGATCGCTGAAAGATGAGCTTAGGCGAAAGCATTTACCATGGATGTTTTCATTAATCAAGAACGAAAGTTAGGGGATCGAAGATGATTAGATACCATCGTAGTCTTAACCATAAACTATGCCGACTC-GGGATTGGCAGTCGTTGA------ATAATGACCTTGT-CAGCACCGTATGAGAAATCAAAGTCTTTGGGTTCC-GGGGAGAGTATGATCGC-AAGGTTGAAATTTAAAGAAA--TTGACGGAAGGGCACCACCAGGAGTGGAGCCTGCGGCTTAATTTGACTCAACACGGG--------------------------------------------------------------------------------------------------------------------------
>Anisolpidium_rosenvingii_KU764783.1
----------------------ATACATGC-ATAAATACCCAACTG-----TTATGGACGGGTA-GCATTTATTAGATTGAAACCAATCCT---------TTATGGTATTGAGTTGAGTCATAATAACTGTGCGGATCGGCGATGAATCAAATGGGATTCTGCCCTATCAGCTTTGGTTGGGTGTGTATTGGACACCCAAGGCATTAACGGGT-ACGGGGAATCGGGGTTTGATTCCGGAGAGGGAGCCTGAGAAACGGCTACCACATCCAAGGAAGGCAGCAGGCGCGTAAATTACCCAATCCTGACAC-AGGGAGGTAGTGACAATAAATAACAATGC-CGGGC-TTTTTTAAGTCTGGCAATT-GGAATGAGAACAATTTAAATCCCTTAACGAGGATCAATTGAAGGGCAAGTCTGGTGCCAGCAG-CCGCGGTAATTCCAGCTTCAATAGCGTATATCTAAGT-TGTTGCAGTTAAAAAGCTCGTAGTTGGATTTC--TGTG-TTGGACTCTGGGTCGTTACTTC----AGTGTTTGGCATATA-TTTTGTGAGGC-TCCATTCTGGCATTAAGTTGT-TGGTTTG-ACAGGCTTGCATCGTTTACTGTGAAAAAATTAGAGTGTTTCAAGCAGGCG-TTTGCT----TTTAAATACATTAGCATGGAATAATAAGATATGACTTGTGTGG-TCTATTTTGTTGGTTTGCACACGCAAGTAATGATTAATAGGGACAGTT-GGGGGTATTCATATTT-CAGTGTCAGAGGTGAAATTCTTGGATCGCTGAAAGATGAGCTTAGGCGAAAGCATTTACCATGGATGTTTTCATTAATCAAGAACGAAAGTTAGGGGATCGAAGATGATTAGATACCATCGTAGTCTTAACCATAAACTATGCCGACTC-GGGATTGGCAGTCGTTGA------ATAATGACCTTGT-CAGCACCGTATGAGAAATCAAAGTCTTTGGGTTCC-GGGGAGAGTATGATCGC-AAGGTTGAAATTTAAAGAAA--TTGACGGAAGGGCACCACCAGGAGTGGAGCCTGCGGCTTAAT--G--------------------------------------------------------------------------------------------------------------------------------------
>Uncultured_eukaryote_EF100276
AACCGTAGTAATTCTAGAGCTAATACATGC-ATAAATACCCAACTG-----TTATGGACGGGTA-GCATTTATTAGATTGAAACCAATCCT---------TTATGGTATTGAGTTGAGTCATAATAACTGTGCGGATCGGCGATGAATCAAATGGGATTCTGCCCTATCAGCTTTGGTTGGGTGTGTATTGGACACCCATGGCATTGACGGGT-ACGGGGAATTAGGGTTTGATTCCGGAGAGGGAGCCTGAGAAACGGCTACCACATCCAAGGAAGGCAGCAGGCGCGTAAATTACCCAATCCTGACAC-AGGGAGGTAGTGACAATAAATAACAATGC-CGGGC-TTTTTTAAGTCTGGCAATT-GGAATGAGAACAATTTAAATCCCTTAACGAGGATCAATTGAAGGGCAAGTCTGGTGCCAGCAG-CCGCGGTAATTCCAGCTTCAATAGCGTATATCTAAGT-TGTTGCAGTTAAAAAGCTCGTAGTTGGATATC--TGTG-TTGGATATTGGGTCGTTACTTC----AATATTTGGCATATA-TTTTGTGAGGC-TCCATTCTGGCATTAAGTTGT-TGGTTTG-ATAGGCTTGCATCGTTTACTGTGAAAAAATTAGAGTGTTTCAAGCAGGCG-TTTGCT----TTTAAATACATTAGCATGGAATAATAAGATATGACTTGTGTGG-TCTATTTTGTTGGTTTGCACACGCAAGTAATGATTAATAGGGACAGTT-GGGGGTATTCATATTT-CAGTGTCAGAGGTGAAATTCTTGGATCGCTGAAAGATGAGCTTAGGCGAAAGCATTTACCATGGATGTTTTCATTAATCAAGAACGAAAGTTAGGGGATCGAAGATGCTTAGATACCATCGTAGTCTTAACCATAAACTATGCCGACTC-GGGATTGGCAGTCGTTGA------ATAATGACCTTGT-CAGCACCGTATGAGAAATCAAAGTCTTTGGGTTCC-GGGGAGAGTATGATCGC-AAGGTTGAAATTTAAAGAAA--TTGACGGAAGGGCACCACCAGGAGTGGAGCCTGCGGCTTAATTTGACTCAACACGGGGAAACTTACCAGGTCCAGACATAGTAA-GGATTGACAGATTGAGAGCTCTTTCTTGA-TTCTATGGGAAGTGGTGCATGG-CCGTTTGCAGTTGGTGTTAGTGAAATGTCTCCTTAATTGAG
>Uncultured_eukaryote_EF100297
AACCGTAGTAATTCTAGAGCTAATACATGC-ATAAATACCCAACTG-----TTATGGACGGGTA-GCATTTATTAGATTGAAACCAATCCT---------TTATGGTATTGAGTTGAGTCATAATAATTGTGCGGATCGGCGATGAATCAAATGGGATTCTGCCCTATCAGCTTTGGTTGGGTGTGTATTGGACACCCAAGGCATTCACGGGT-ACGGGGAATCAGGGTTTGATTCCGGAGAGGGAGCCTGAGAAACGGCTACCACATCCAAGGAAGGCAGCAGGCGCGTAAATTACCCAATCCTGACAC-AGGGAGGTAGTGACAATAAATAACAATGC-CGGGC-TTTTTTAAGTCTGGCAATT-GGAATGAGAACAATTTAAATCCCTTAACGAGGATCAATTGAAGGGCAAGTCTGGTGCCAGCAG-CCGCGGTAATTCCAGCTTCAATAGCGTATATCTAAGT-TGTTGCAGTTAAAAAGCTCGTAGTTGGATATC--TGTG-TTGGATATTGGGTCGTTACTTC----AGTATTTGGCATATA-TTTTGTGAGGC-TCCATTCTGGCATTAAGTTGT-TGGTTTG-ATAGGCTTGCATCGTTTACTGTGAAAAAATTAGAGTGTTTCAAGCAGGTG-TTTGCT----TTTAAATACATTAGCATGGAATAATAAGATATGACTTGTGTGG-TCTATTTTGTTGGTTTGCACACGCAAGTAATGATTAATAGGGACAGTT-GGGGGTATTCATATTT-CAGTGTCAGAGGTGAAATTCTTGGATCGCTGAAAGATGAGCTTAGGCGAAAGCATTTACCATGGATGTTTTCATTAATCAAGAACGAAAGTTAGGGGATCGAAGATGATTAGATACCATCGTAGTCTTAACCATAAACTATGCCGACTC-GGGATTGGCAGTCGTTGA------ATAATGACCTTGT-CAGCACCGTATGAGAAATCAAAGTCTTTGGGTTCC-GGGGAGAGTATGATCGC-AAGGTTGAAATTTAAAGAAA--TTGACGGAAGGGCACCACCAGGAGTGGAGCCTGCGGCTTAATTTGACTCAACACGGGGAAACTTACCAGGTCCAGACATAGTAA-GGATTGACAGATTGAGAGCTCTTTCTTGA-TTCTATGGGAAGTGGTGCATGG-CCGTTTGCAGTTGGTGTTAGTGAAATGTCTCCTTAATTGAG
>Eurychasma_dicksonii_AB368176
AACCGTAGTAATTCTAGAGCTAATACATGC-ATAAATACCCGA------CTTTTTGGAAGGGTA-GCATTTATTAGAAAGAAACCAATGCG--GCTTT---GCCGGTATTGAGTTGAATCATAATAACTGTGCGGATCGGCGATAAATCATATAAGTTTCTGCCCTATCAGGTTTGGATGGTAGGGTATTGGCCTACCATGCCAGTAACGGGTAACGGAGTATTAGGGTACGATTCCGGAGAGGGAGCCTTAAAGACAGCTACCACTTCTAAGGAAGGCAGCAGGCGCGTAAATTACCCAATCCTGACAC-AGGGAGGTAGCGACAATAAATAACAATGC-CGGGC-TTTTTAAAGTCTGGCAATT-GGAATGAGAACAATTTAAATCCCTTATCGAGGATCAATTGGAGGGCAAGTCTGGTGCCAGCAG-CCGCGGTAATTCCAGCTCCAATAGCGTATATTAAAGT-TGTTGCAGTTAAAAAGCTCGTAGTTGGATTTC--TGAG-TGGATGTTTCGGTCGTAC-TAT--G-AAACATCTGTTCAT--TTTTGTGAGAGAGATTTACTGCCATTAATTTGG-TGGTTTA-TCAATCTTGCATCGTTTACTGTGAAAAAATTAGAGTGTTTAAAGCAGGCT-TTGGCCAAATCTTGAATACATTAGCATGGAATAATAAGATATGACTTTGGTGG-TCTATTTTGTTGGTTTGCACACCAGAGTAATGATTAATAGGGACAGTT-GGGGGTATTTATATTC-CATCGTCAGAGGTGAAATTCTTGGATCGATGGAAGATAAACTAATGCGAAAGCATTTATCAAGGATGTTTTCATTAATCAAGAACGAAAGTTAGGGGATCGAAGATGATTAGATACCATCGTAGTCTTAACCATAAACTATGCCGACTC-AGGATTGGTAGTTGTTTAATT---TTAATGACACTAT-CAGCACTGTATGAGAAATCAAAGTTTTTGGGTTCC-GGGGGGAGTATGGTCGC-AAGGCTGAAACTTAAAGGAA--TTGACGGAAGGGCACCACCAGGAGTGGAGCCTGCGGCTTAATTTGACTCAACACGGGGAAACTTACCAGGTCCAGACATAGTAA-GGATTGACAGATTGAGAGCTCTTTCTTGA-TTCTATGGGTGGTGGTGCATGG-CCGTTCTTAGTTGGTG-GAGTGATTTGTCTGGTTAATTCCG
>Eurychasma_dicksonii_AY032607
AACCGTAGTAATTCTAGAGCTAATACATGC-ATAAATACCCGA------CTTTTTGGAAGGGTA-GCATTTATTAGAAAGAAACCAATGCG--GCTTT---GCCGGTATTGAGTTGAATCATAATAACTGTGCGGATCGGCGATAAATCATATAAGTTTCTGCCCTATCAGGTTTGGATGGTAGGGTATTGGCCTACCATGCCAGTAACGGGTAACGGAGTATTAGGGTACGATTCCGGAGAGGGAGCCTTAAAGACAGCTACCACTTCTAAGGAAGGCAGCAGGCGCGTAAATTACCCAATCCTGACAC-AGGGAGGTAGCGACAATAAATAACAATGC-CGGGC-TTTTTAAAGTCTGGCAATT-GGAATGAGAACAATTTAAATCCCTTATCGAGGATCAATTGGAGGGCAAGTCTGGTGCCAGCAG-CCGCGGTAATTCCAGCTCCAATAGCGTATATTAAAGT-TGTTGCAGTTAAAAAGCTCGTAGTTGGATTTC--TGAG-TGGATGTTTCGGTCGTAC-TAT--G-AAACATCTGTTCAT--TTTTGTGAGAGAGATTTACTGCCATTAATTTGG-TGGTTTA-TCAATCTTGCATCGTTTACTGTGAAAAAATTAGAGTGTTTAAAGCAGGCT-TTGGCCAAATCTTGAATACATTAGCATGGAATAATAAGATATGACTTTGGTGG-TCTATTTTGTTGGTTTGCACACCAGAGTAATGATTAATAGGGACAGTT-GGGGGTATTTATATTC-CATCGTCAGAGGTGAAATTCTTGGATCGATGGAAGATAAACTAATGCGAAAGCATTTATCAAGGATGTTTTCATTAATCAAGAACGAAAGTTAGGGGATCGAAGATGATTAGATACCATCGTAGTCTTAACCATAAACTATGCCGACTC-AGGATTGGTAGTTGTTTAATT---TTAATGACACTAT-CAGCACTGTATGAGAAATCAAAGTTTTTGGGTTCC-GGGGGGAGTATGGTCGC-AAGGCTGAAACTTAAAGGAA--TTGACGGAAGGGCACCACCAGGAGTGGAGCCTGCGGCTTAATTTGACTCAACACGGGGAAACTTACCAGGTCCAGACATAGTAA-GGATTGACAGATTGAGAGCTCTTTCTTGA-TTCTATGGGTGGTGGTGCATGG-CCGTTCTTAGTTGGTG-GAGTGATTTGTCTGGTTAATTCCG
>Eurychasma_dicksonii_FM202391
AACCGTAGTAATTCTAGAGCTAATACATGC-ATAAATACCCGA------CTTTTTGGAAGGGTA-GCATTTATTAGAAAGAAACCAATGCG--GCTTT---GCCGGTATTGAGTTGAATCATAATAACTGTGCGGATCGGCGATAAATCATATAAGTTTCTGCCCTATCAGGTTTGGATGGTAGGGTATTGGCCTACCATGCCAGTAACGGGTAACGGAGTATTAGGGTACGATTCCGGAGAGGGAGCCTTAAAGACAGCTACCACTTCTAAGGAAGGCAGCAGGCGCGTAAATTACCCAATCCTGACAC-AGGGAGGTAGCGACAATAAATAACAATGC-CGGGC-TTTTTAAAGTCTGGCAATT-GGAATGAGAACAATTTAAATCCCTTATCGAGGATCAATTGGAGGGCAAGTCTGGTGCCAGCAG-CCGCGGTAATTCCAGCTCCNATAGCGTATATTAAAGT-TGTTGCAGTTAAAAAGCTCGTAGTTGGAWTTCGATKAG-TGGATGTTTCGGTCGTAC-TAT--G-AAACATCTGTTCAT--TTTTGTGAGAGAGATTTACTGCCATTAATTTGG-TGGTTTA-TCAATCTTGCATCGTTTACTGTGAAAAAATTAGAGTGTTTAAAGCAGGCT-TTGGCCAAATCTTGAATACATTAGCATGGAATAATAAGATATGACTTTGGTGG-TCTATTTTGTTGGTTTGCACACCAGAGTAATGATTAATAGGGACAGTT-GGGGGTATTTATATTC-CATCGTCAGAGGTGAAATTCTTGGATCGATGGAAGATAAACTAATGCGAAAGCATTTATCAAGGATGTTTTCATTAATCAAGAACGAAAGTTAGGGGATCGAAGATGATTAGATACCATCGTAGTCTTAACCATAAACTATGCCGACTC-AGGATTGGTAGTTGTTTAATT---TTAATGACACTAT-CAGCACTGTATGAGAAATCAAAGTTTTTGGGTTCC-GGGGGGAGTATGGTCGC-AAGGCTGAAACTTAAAGGAA--TTGACGGAAGGGCACCACCAGGAGTGGAGCCTGCGGCTTAATTTGACTCAACACGGGGAAACTTACCAGGTCCAGACATAGTAA-GGATTGACAGATTGAGAGCTCTTTCTTGA-TTCTATGGGTGGTGGTGCATGG-CCGTTCTTAGTTGGTG-GAGTGATTTGTCTGGTTAATTCCG
>Haptoglossa_heterospora_AB425199
AACCGTAGTAATTCTAGAGCTAATACATGC-ATAAATACCCAACTATCGTTAGGTGGACGGGTA-GCATTTATTAGATTGAAACCAATGCATGGCTTCGGCTGTGGTATTGAGTTGAATCATAATAACTGTGCGGATCGGCGATAGATCATATAAGTTTCTGCCCTATCAGCTTTGGATGGTAGGGTATTGGCCTACCATGGCGGTAACGGGTAACGGGGAATTAGGGTTCGATTCCGGAGAGGGAGCCTGAGAAACGGCTACCACATCCAAGGAAGGCAGCAGGCGCGTAAATTACCCAATCCTAATTC-AGGGAGGTAGTGACAATAAATAACAATGC-CGGGC--TTTTCAAGTCTGGCAATT-GGAATGAGAACAATTTAAATCCCTTAACGAGGATCAATTGGAGGGCAAGTCTGGTGCCAGCAG-CCGCGGTAATTCCAGCTCCAATAGCGTATATTAAAGT-TGTTGCAGTTAAAAAGCTCGTAGTTGGATTTC--TGGA-TTGAACGTCCGGTCGTAC-TAT--G-GATGTTTGTTCCA---TTTTACTAGAAATGTTTTCTGCCATTAGGTTGG-TGGAAGGCAATTTTCTAGTTCTTTTACTGTGAATAACTCAGCTTGCTCCAGAAAGGCG-TTTGCCAAATTTTGAATGCATTAGCATGGAATAATAAGATAAGACTTTGGTGG-TCTGTTTTGTTGGTTTACACACCAGAGTAATGATTAATAGGGACAGTT-GGGGGTATCTATATTT-CATTGTCAGAGGTGAAATTCTTGGATCAATGAAAGATAAACTAATGCGAAAGCATTTACCAAGGATGTTTTCTTTAATCAAGAACGAAAGTTAGGGGATCGAAGATGATTAGATACCATCGTAGTCTTAACCATAAACTATGCCGACTC-GGGATTGGTAGTTGTTCTAATT--AGAATGACATTAT-CAGCACCGTAAGAGAAATCAAAGTCTTTGGGTTCC-GGGGGGAGTATGGTCGC-AAGGCTGAAACTTAAAGGAA--TTGACGGAAGGGCACCACCAGGAGTGGAGCCTGCGGCTTAATTTGACTCAACACGGGGAAACTTACCAGGTCCAGACATAGTAA-GGATTGACAGATTGAGAGCTCTTTCTTGA-TTCTATGGGTGGTGGTGCATGG-CCGTTCTTAGTTGGTG-GAGTGATTTGTCTGGTTAATTCCG
>Haptoglossa_zoospora_KT257318
AACCGTAGTAATTCTAGAGCTAATACATGC-ATAAATACCCAACTATC-TTTGGTGGACGGGTA-GCATTTATTAGATTGAAACCAATGCATAGTTTCGGCTATGGTATTGAGTTGAATCATAATAACTGTGCGGATCGGCGATAGATCATTTAAGTTTCTGCCCTATCAGCTTTGGATGGTAGGGTATTGGCCTACCATGGCGGTAACGGGTAACGGGGAATTAGGGTTCGATTCCGGAGAGGGAGCCTGAGAAACGGCTACCACATCCAAGGAAGGCAGCAGGCGCGTAAATTACCCAATCCTAATTC-AGGGAGGTAGTGACAATAAATAACAATGC-CGGGC--TTTTTAAGTCTGGCAATT-GGAATGAGAACAATTTAAATCCCTTATCGAGGATCAATTGGAGGGCAAGTCTGGTGCCAGCAG-CCGCGGTAATTCCAGCTCCAATAGCGTATATTAAAGT-TGTTGCAGTTAAAAAGCTCGTAGTTGGATTTC--TGGA-TTGAACGTCCGGTCGTAC-TAT--G-GATGTTTGTTCCA---TTTTACTAGAAATGTTTTCTGCCATTAGGTTGG-TGGGAGGCAATTTTCTAGTTCTTTTACTGTGAATAACTCAGCTTGCTCCAGAAAGGCG-TTTGCCAAATTTTGAATGCATTAGCATGGAATAATAAGATAAGACTTTGGTGG-TCTGTTTTGTTGGTTTACACACCAGAGTAATGATTAATAGGGACAGTT-GGGGGTATCTATATTT-CATTGTCAGAGGTGAAATTCTTGGATCAATGAAAGATAAACTAATGCGAAAGCATTTACCAAGGATGTTTTCTTTAATCAAGAACGAAAGTTAGGGGATCGAAGATGATTAGATACCATCGTAGTCTTAACCATAAACTATGCCGACTC-GGGATTGGTAGTTGTTCTAATT--AGAATGACATTAT-CAGCACCGTAAGAGAAATCAAAGTCTTTGGGTTCC-GGGGGGAGTATGGTCGC-AAGGCTGAAACTTAAAGGAA--TTGACGGAAGGGCACCACCAGGAGTGGAGCCTGCGGCTTAATTTGACTCAACACGGGGAAACTTACCAGGTCCAGACATAGTAA-GGATTGACAGATTGAGAGCTCTTTCTTGA-TTCTATGGGTGGTGGTGCATGG-CCGTTCTTAGTTGGTG-GAGTGATTTGTCTGGTTAATTCCG
>Haptoglossa_zoospora_AB425201
AACCGTAGTAATTCTAGAGCTAATACATGC-ATAAATACCCAACTATC-TTTGGTGGACGGGTA-GCATTTATTAGATTGAAACCAATGCATAGTTTCGGCTATGGTATTGAGTTGAATCATAATAACTGTGCGGATCGGCGATAGATCATTTAAGTTTCTGCCCTATCAGCTTTGGATGGTAGGGTATTGGCCTACCATGGCGGTAACGGGTAACGGGGAATTAGGGTTCGATTCCGGAGAGGGAGCCTGAGAAACGGCTACCACATCCAAGGAAGGCAGCAGGCGCGTAAATTACCCAATCCTAATTC-AGGGAGGTAGTGACAATAAATAACAATGC-CGGGC--TTTTTAAGTCTGGCAATT-GGAATGAGAACAATTTAAATCCCTTATCGAGGATCAATTGGAGGGCAAGTCTGGTGCCAGCAG-CCGCGGTAATTCCAGCTCCAATAGCGTATATTAAAGT-TGTTGCAGTTAAAAAGCTCGTAGTTGGATTTC--TGGA-TTGAACGTCCGGTCGTAC-TAT--G-GATGTTTGTTCCA---TTTTACTAGAAATGTCTTCTGCCATTAGGTTGG-TGGGGGGCAATTTTCTAGTTCTTTTACTGTGAATAACTCAGCTTGCTCCAGAAAGGCG-TTTGCCAAATTTTGAATGCATTAGCATGGAATAATAAGATAAGACTTTGGTGG-TCTGTTTTGTTGGTTTACACACCAGAGTAATGATTAATAGGGACAGTT-GGGGGTATCTATATTT-CATTGTCAGAGGTGAAATTCTTGGATCAATGAAAGATAAACTAATGCGAAAGCATTTACCAAGGATGTTTTCTTTAATCAAGAACGAAAGTTAGGGGATCGAAGATGATTAGATACCATCGTAGTCTTAACCATAAACTATGCCGACTC-GGGATTGGTAGTTGTTCTAATT--AGAATGACATTAT-CAGCACCGTAAGAGAAATCAAAGTCTTTGGGTTCC-GGGGGGAGTATGGTCGC-AAGGCTGAAACTTAAAGGAA--TTGACGGAAGGGCACCACCAGGAGTGGAGCCTGCGGCTTAATTTGACTCAACACGGGGAAACTTACCAGGTCCAGACATAGTAA-GGATTGACAGATTGAGAGCTCTTTCTTGA-TTCTATGGGTGGTGGTGCATGG-CCGTTCTTAGTTGGTG-GAGTGATTTGTCTGGTTAATTCCG
>P.fraudulenta_parasite_13-374
AACCGTAGTAATTCTAGAGCTAATACATGC-ATAAATACCTGACCG------TTTGGAAGGGTA-GCATTTATTAGATTGAAACCAATGTT---------------AATTGAGTTGAGTCATAGTAACTGTGCGGATCGGCGATGAATCAATTGGGTTTCTGCCCTATCAGCTTTGGATGGCTGTGTATTGGACAGCCATGGCATTAACGGGTAACGGGGAATTAGGGTTTTATTCCGGAGAGGGAGCCTGAGAGACGGCTACCACATCCAAGGAAGGCAGCAGGCGCGTAAATTACCCAATCCTGACAC-AGGGAGGTAGTGACAATAAATAACAATCC-TGGGC-TATTTCTAGTCTAGGAATT-GGAATGAGAACAATTTAAATCCCTTATCGAGGATCAATTGGAGGGCAAGTCTGGTGCCAGCAG-CCGCGGTAATTCCAGCTCCAATAGCGTATATTAAAGT-TGTTGCAGTTAAAAAGCTCGTAGTTGGATTTG--TTGT-GAGAGTTGATATGATTAT-TGT--A-TTTGATTCCACATT--CTTTGTGTTGGATTTGGGATGGCATTGAGTTGC-TGCCTC--AAAGACACGCATCTTTTACTGTGAAAAAATTAGAGTGTTTAAAGCAGACG-TTATTGTC--GTTGAATACATTAGCATGGAATAATAATATATGACTCGATTGG-TCTATTTTGTTGGTTTGCACATTTGAGTAATGATTAATAGGGACAGTT-GGGGATATTCATATTT-GAGCGTCAGAGGTGAAATTCTTGGATCGCTGAAAGATGAGCTAAGGCGAAAGCATTTATCAAGGATGTTTTCATTAATCAAGAACGAAAGTTAGGGGATCGAAGATGATTAGATACCATCGTAGTCTTAACCATAAACTATGCCGACTC-GGGATTGGCCGTTGTTGT------TTTTTGACATGGT-CAGCACCGTATGAGAAATCAAAGTCTTTGGGTTCC-GGGGGGAGTATGGTCGC-AAGGCTTAAACTTAAAGGAA--TTGACGGAAGGGCACCACCAGGAGTGGAGCCTGCGGCTTAATTTGACTCAACACGGGGAAACTTACCAGGTCCAGACATAGTAA-GGATTGACAGATTGAGAGCTCTTTCTTGA-TTCTATGGGTGGTGGTGCATGG-CCGTTCTTAGTTGGTG-GAGTGATTTGTCTGGTTAATTCCG
>Developayella_elegans_DEU37107
AACCGTAGTAATTCTAGAGCTAATACATGC-TTCAATCCCCGACT----GCTCGCGGAAGGGGT-GTATTTATTAGATCAAAACCAATGC---GGGTTCGCCCCGGTATTGTGGTGAGTCATAATAACTGT-CTGATCGGCGATATGTCATTCAAGTTTCTGCCCTATCAGC-TAGGATGGTAGGGTATTGGCCTACCATGGCGTTAACGGGTAACGGAGAATTGGGGTTCGATTCCGGAGAGGGAGCCTGAGAGACGGCTACCACATCCAAGGAAGGCAGCAGGCGCGTAAATTACCCAATCCCAATTC-GGGGAGATAGTGACAATAAATAACAATGG-CGGGC-ATTTTCATGTCTGCCAATT-GGAATGAGAACAATTTAAATCCCTTAACGAGGATCAATTGGAGGGCAAGTCTGGTGCCAGCAG-CCGCGGTAATTCCAGCTCCAATAGCGTATATTAAAGT-TGTTGCAGTTAAAAAGCTCGTAGTTGGATTTC--TGGT-TGGAGAGCTCGGTCGAAC-CAG--T-GGCTTCTCTGGCCAT-CCTTGGGCGGA--CGCAGCTGGTCTTAGTTGAT-CGGTTG--TGGGATGCCCATCGTTTACTGTGAAAAAATTAGAGTGTTTAAAGCAGGCT-TATGCC----GCTGAATACATTAGCATGGAATAATAAGATAGGACTTTGGT---ACTATTTTGTTGGTTTGCATACCAAGGTAATGATTAATAGGGATAGTT-GGGGGTATTCATATTT-AATTGTCAGAGGTGAAATTCTTGGATTTATGAAAGATGAACTTATGCGAAAGCATTTACCAAGGATGTTTTCATTAATCAAGAACGAAAGTTAGGGGATCGAAGATGATTAGATACCATCGTAGTCTTAACCATAAACTATGCCGACTA-GGGATCAGCAGGTGTCGT------TTTYTGACCCTGT-TGGCACCTTATGAGAAATCAAAGTCTTTGGGTTCC-GGGGGGAGTATGGTCGC-AAGGCTGAAACTTAAAGGAA--TTGACGGAAGGGCACCACCAGGCGTGGAGCCTGCGGCTTAATTTGACTCAACACGGGGAAACTTACCAGGTCCAGACATAGTAA-GGATTGACAGATTGAGAGCTCTTTCTTGA-TTCTATGGGTGGTGGTGCATGG-CCGTTCTTAGTTGGTG-GAGTGATTTGTCTGGTTAATTCCG
>Eukaryote_marine_clone_ME1-17_AF363186
AACCGTAGTAATTCTAGAGCTAATACATGC-GTAAAGTCCC---------------GATGGGAT-GTATTTATTAGATCGAAACCAATGCG------CTTCGGCGGTATTTTGGTGAGTCATAATAACTGTGCGGATCGACGATGAATCATTCAAGTTTCTGCCCTATCAGTTTC-GATGGTAGGGTATTGGCCTACCATGGCGTTAACGGGTAACGGAGAATTAGGGTTCGATTCCGGAGAGGGAGCCTGAGAGACGGCTACCACATCCAAGGAAGGCAGCAGGCGCGTAAATTACCCAATCCTGACTC-AGGGAGGTAGTGACAATAAATAACGATGC-CGGGC--TCTTTGAGTCTGGCAATT-GCAATGAGAACAATCTAAAACCCTTAACGAGGATCAATTGGAGGGCAAGTCTGGTGCCAGCAG-CCGCGGTAATTCCAGCTCCAATGGCGTATATTAAAGT-TGTTGCAGTTAAAAAGCTCGTAGTTGGATTTC--TGGC-GGGAGCGACCGGTCGTAC-TAG--T-GTTGCATCCGGCCAT-ATTTGCGGAGA-GCGTGTGTGGCATTAAGTTGT-CGTGCT--CGGGACCCGCATCGTTTACTGTGAGAAAATTAGAGTGTTCAAAGCAGGCT-TATGCC-----TTGGATATGTTAGCATGGAATAATAAGATAAGACTTTGGCGG-TCTATTTTGTTGGTTTGCACGCCATTGTAATGATTGATAGGGACAGTT-GGGGGTATTCATATTT-AATTGTCAGAGGTGAAATTCTTGGATTTATGAAAGATGAACTACTGCGAAAGCATTTACCAAGGATGTTTTCATTAATCAAGAACGAAAGTTAGGGGATCGAAGATGATTAGATACCATCGTAGTCTTAACCATAAACTATGCCGACTA-GGGATTGGCGGTCGTTACA-----ATCATGACTCCGT-CAGCACCTTATGAGAAATCAAAGTCTTTGGGTTCC-GGGGGGAGTATGGTCGC-AAGGCTGAAACTTAAAGGAA--TTGACGGAAGGGCACCACCAGGAGTGGAGCCTGCGGCTTAATTTGACTCAACACGGGGAAACTTACCAGGTCCAGACATAGTAA-GGATTGACAGATTGAGAGCTCTTTCTTGA-TTCTATGGGTGGTGGTGCATGG-CCGTTCTTAGTTGGTG-GAGTGATTTGTCTGGTTAATTCCG
>Uncultured_marine_stramenopile_AF290083
AACCGTAGTAATTCTAGAGCTAATACATGC-GTAAAGTCCC---------------GATGGGAT-GTATTTATTAGATCGAAACCAATGCG------CTTCGGCGGTATTTTGGTGAGTCATAATAACTGTGCGGATCGACGATGAATCATTCAAGTTTCTGCCCTATCAGTTTC-GATGGTAGGGTATTGGCCTACCATGGCGTTAACGGGTAACGGAGAATTAGGGTTCGATTCCGGAGAGGGAGCCTGAGAGACGGCTACCACATCCAAGGAAGGCAGCAGGCGCGTAAATTACCCAATCCTGACTC-AGGGAGGTAGTGACAATAAATAACGATGC-CGGGC--TCTTTGAGTCTGGCAATT-GCAATGAGAACAATCTAAAACCCTTAACGAGGATCAATTGGAGGGCAAGTCTGGTGCCAGCAG-CCGCGGTAATTCCAGCTCCAATGGCGTATATTAAAGT-TGTTGCAGTTAAAAAGCTCGTAGTTGGATTTC--TGGC-AGGAGCGACCGGTCGTAC-TAG--T-GTTGCATCTGGCCAT-ATTTGTGGAGA-GCGTGTGTGGCATTAATTTGT-CGTGCT--CGGGACCCGCATCGTTTACTGTGAGAAAATTAGAGTGTTCAAAGCAGGCT-TATGCC-----TTGGATATGTTAGCATGGAATAATAAGATAAGACTTTGGCGG-TCTATTTTGTTGGTTTGCACGCCATTGTAATGATTGATAGGGACAGTT-GGGGGTATTCATATTT-AATTGTCAGAGGTGAAATTCTTGGATTTATGAAAGATGAACTACTGCGAAAGCATTTACCAGGGATGTTTTCATTAATCAAGAACGAAAGTTAGGGGATCGAAGATGATTAGATACCATCGTAGTCTTAACCATAAACTATGCCGACTA-GGGATTAGCGGTCGTTACA-----ATCATGACTCCGT-TAGCACCTTATGAGAAATCAAAGTCTTTGGGTTCC-GGGGGGAGTATGGTCGC-AAGGCTGAAACTTAAAGGAA--TTGACGGAAGGGCACCACCAGGAGTGGAGCCTGCGGCTTAATTTGACTCAACACGGGGAAACTTACCAGGTCCAGACATAGTAA-GGATTGACAGATTGAGAGCTCTTTCTTGA-TTCTATGGGTGGTGGTGCATGG-CCGTTCTTAGTTGGTG-GAGTGATTTGTCTGGTTAATTCCG
>Hyphochytrium_catenoides_AF163294
AACCGTAGTAATTCTAGAGCTAATACATGC-ATGAAAATCCCGAC------TTTTGGAAGGGAT-GTATTTATTAGATTGAAACCAATGCA--GGGGCAACCCTGGTATTGTGGTGAGTCATAATAACTGTGCGGATCGGCGACAAATCATTCAAGTTTCTGCCCTATCAGCTTTGGATGGTAGGGTATTGGCCTACCATGGCATTAACGGGTAACGGAGAATTAGGGTTCGATTCCGGAGAGGGAGCCTGAGAGACGGCTACCACATCCAAGGAAGGCAGCAGGCGCGTAAATTACCCAATCCTGACAC-AGGGAGGTAGTGACAATAAATAACAATGC-CGGGC-TTTTACAAGTCTGGCAATT-GGAATGAGTACAATTTAAATCCCTTAACGAGGATCAATTGGAGGGCAAGTCTGGTGCCAGCAG-CCGCGGTAATTCCAGCTCCAATAGCGTATATTAAAGT-TGTTGCAGTTAAAAAGCTCGTAGTTGGATTTC--TGGC-CGGAGCGATCGGTCGTAC-TTG--T-GTCGTCTGTGGCCAT-CCTTGGGGAGA-ACTGTTCTGGCATTGAGTTGT-CGGGGC--AGGGAACCCCATCGTTTACTGTGAAAAAATTAGAGTGTTTAAAGCACGTT-ACGCCG----TTTGAATACATTAGCATGGAATAATAAGATAGGGCATTGGTGG-TCTATTTTGTTGGTTTGCACACTTATGCAATGATTAATAGGGATAGTT-GGGGGTATTCGTATTTCAATTGTCAGAGGTGAAATTCTTGGATTTCTGAAAGACGAACTACTGCGAAAGCATTTACCAAGGATGTTTTCATTAATCAAGAACGAAAGTTAGGGGATCGAAGATGATTAGATACCATCGTAGTCTTAACCATAAACTATGCCGACTC-GGGATTGGCGGGCGTTCTT-----TTGATGACTCCGT-CAGCACCGTATGAGAAATCAAAGTCTTTGGGTTCC-GGGGGGAGTATGGTCGC-AAGGCTGAAACTTAAAGGAA--TTGACGGAAGGGCACCACCAGGAGTGGAGCCTGCGGCTTAATTTGACTCAACACGGGGAAACTTACCAGGTCCAGACATAGTGA-GGATTGACAGATTGAGAGCTCTTTCTTGA-TTCTATGGGTGGTGGTGCATGG-CCGTTCTTAGTTGGTG-GAGTGATTTGTCTGGTTAATTCCG
>Rhizidiomyces_apophysatus_AF163295
AACCGTAGTAATTCTAGAGCTAATACATGC-ATAAAATCCCGACT-------TTTGGAAGGGAT-GTATTTATTAGATTGAAACCAATGCA--GGGGCAACCCTGGTATTGTGGTGAGTCATAATAACTGTGCGGATCGGCGACAAATCATTCAAGTTTCTGCCCTATCAGCTTTGGATGGTAGGGTATTGGCCTACCATGGCATTAACGGGTAACGGAGAATTAGGGTTCGATTCCGGAGAGGGAGCCTGAGAGACGGCTACCACATCCAAGGAAGGCAGCAGGCGCGTAAATTACCCAATCCTGACAC-AGGGAGGTAGTGACGATAAATAACAATGC-CGGGC-TTTT-CAAGTCTGGCAATT-GGAATGAGAACAATTTAAATCCCTTAACGAGGATCAATTGGAGGGCAAGTCTGGTGCCAGCAG-CCGCGGTAATTCCAGCTCCAATAGCGTATATTAAAGT-TGTTGCAGTTAAAAAGCTCGTAGTTGGATTTC--TGGCTTGGAGTGATCGGTCGTAC-TTGTTT-GTCATCTCCAGCCAT-CCTTGAGGCGA-ACTGTTCTGGCATTGAGTTGT-TGGGGC--AGGGAACCTCATCTTTTACTGTGAAAAAATTAGAGTGTTTAAAGCACGTT-ACGCCG-----TTGAATACATTAGCATGGAATAATAAGATAGGACTTTGGTGGTTTTATTTTGTTGGTTTGTACACCAAGGTAATGATTAATAGGGATAGTT-GGGGGTATTCGTATTTCAATTGTCAGAGGTGAAATTCTTGGATTTCTGAAAGACGAACTACTGCGAAAGCATTTACCAAGGATGTTTTCATTAATCAAGAACGAAAGTTAGGGGATCGAAGATGATTAGATACCATCGTAGTCTTAACCATAAACTATGCCGACTC-GGGATTGGCGGGCGTTCAT-----TT-ATGACTCCGT-CAGCACCGTATGAGAAATCAAAGTCTTTGGGTTCC-GGGGGGAGTATGGTCGC-AAGGCTGAAACTTAAAGGAA--TTGACGGAAGGGCACCACCAGGAGTGGAGCCTGCGGCTTAATTTGACTCAACACGGGGAAACTTACCAGGTCCAGACATAGTGA-GGATTGACACATTGAGAGCTCTTTCTTGA-TTCTATGGGTGGTGGTGCATGG-CCGTTCTTAGTTGGTG-GAGTGATTTGTCTGGTTAATTCCG
>Pirsonia_punctigera_AJ561115
AACCGTAGTAATTCTAGAGCTAATACATGC-ATTAAGTCCCAACTGC--CTGTGCGGAAGGGAT-GTCTTTATTAGATCGAAACCAATGCA--GGGGCAACCCTGGTATTGTGGTGATTCATAATAACTGTGCGAATCGGCGATAAATCATTCAAGTTTCTGCCCTATCAGCTTTCGATGGTAGGGTATTGGCCTACCATGGCGTTAACGGGTAACGGAGAATTAGGGTTCGATTCCGGAGAGGGAGCCTGAGAAACGGCTACCACATCCAAGGAAGGCAGCAGGCGCGTAAATTACCCAATCCTGACAC-AGGGAGGTAGTGACAATAAATAACAATGT-TGGGC-TTTTTTAAGTTTGACAATT-GGAATGAGAACAATTTAAATCCCTTAACGAGGATCAATTGGAGGGCAAGTCTGGTGCCAGCAG-CCGCGGTAATTCCAGCTCCAATAGCGTATATT-AAGT-TGTTGCAGTT-AAAAGCTCGTAGTTGGATTTC--TGGT-GGGAGTGACCGGTCGTAC-TAG--T-GTCGTCTCTTGCCAT-CCTTGGGGAGA-ACTAACCTGGCATTAGGTTGT-CGGGTC--AGGGACCCCCATCCTTTACTGTGAAAAAATTAGAGTGTTTAAAGCAGGCT-TAGGCC----GTTGAATACATTAGCATGGAATAATAAGATAGGACTTTGGTGG-TCTATTTTGTTGGTTTGCACACCAAGGTAATGATTAATAGGGACAGTT-GGGGGTATCCGTATTT-CGTAGTCAGAGGTGAAATTCTTGGATTTACGAAAGACGAACTACTGCGAAAGCATTTACCAAGGATGTTTTCATTAATCAAGAACGAAAGTTAGGGGATCGAAGATGATTAGATACCATCGTAGTCTTAACCATAAACTATGCCGACTA-GGGATTGGCGGTCGTTAAT-----TTTATGACTCCGC-CAGCACCTTATGAGAAATCAAAGTCTTTGGGTTCC-GGGGGGAGTATGGTCGC-AAGGCTGAAACTTAAAGAAA--TTGACGGAAGGGCACCACCAGGAGTGGAGCCTGCGGCTTAATTTGACTCAACACGGGGAAACTTACCAGGTCCAGACATAGTAA-GGATTGACAGATTGAGAGCTCTTTCTTGA-TTCTATGGGTGGTGGTGCATGG-CCGTTCTTAGTTGGTG-GAGTGATTTGTCTGGTTAATTCCG
>Eukaryote_marine_clone_ME1-21_AF363190
AACCGTAGTAATTCTAGAGCTAATACATGC-ATCAACTCCCAACT-------TCTGGACGGGAC-GCGTTTATTAGATAGAAACCAATGCT------CTTCGGAGGTTTTGTGGTGATTCATAATAACTGTGCGAATCGGCGATGAATCAATCAAGTTTCTGCCCTATCAGCTTTCGATGGTAGGGTATTGGCCTACCATGGCGTTAACGGGTGACGGAGAATTAGGGTTCGATTCCGGAGAGGGAGCCTGAGAAACGGCTACCACATCCAAGGAAGGCAGCGGGCGCGTAAATTACCCAATCCTGACAC-AGGGAGGTAGTGACAATAAATAACAATGC-CGGGC-TTTTTCAAGTCTGGCAATT-GGAATGAGAACAATTTAAATCCCTTAACGAGGATCAATTGGAGGGCAAGTCTGGTGCCAGCAG-CCGCGGTAATTCCAGCTCCAATAGCGTATATTAAAGT-TGTTGCAGTTAAAAAGCTCGTAGTTGGATTTC--TGGT-GGGAGCGATCGGTCGTAC-TAG--C-GTCGTCTCCGGCCAT-CCTTGTGGGA--ACTGTGCGGCCCTTAGTTGGA-CTGTAT--ATGGGAACACATCGTTTACTGTGAAAAAATTAGAGTGTTTAAAGCAGGCT-TAAGCC----GTTGAATACATTAGCATGGAATAATAAGATAAGACTTGGGTC--ATTATTTTGTTGGTTTGCGGATCGAGGTAATGATTAATAGGGATAGTT-GGGGGTATTCATATTT-AATTGTCAGAGGTGAAATTCTTGGATTTATGAAAGATGAACTTAGGCGAAAGCATTTACCAAGGATGTTTTCATTAATCAAGAACGAAAGTTAGGGGATCGAAGATGATTAGATACCATCGTAGCCTTAACCATAAACTATGCCGACTA-GGGATTGGCGGTCGTTAC------TTAATGACTCCGT-CAGCACCTTATGAGAAATCAAAGTCTTTGGGTTCC-GGGGGGAGTATGGTCGC-AAGGCTGAAACTTAAAGGAA--TTGACGGAAGGGCACCACCAGGAGTGGAGCCTGCGGCTTAATTTGACTCAACACGGGAAAACTTACCAGGTCCAGACATAGTAA-GGATTGACAGATTGAGAGCTCTTTCTTGA-TTCTATGGGTGGTGGTGCATGG-CCGTTCTTAGTTGGTG-GAGTGATTTGTCTGGTTAATTCCG
>Uncultured_marine_stramenopile_AF290063
AACCGTAGTAATTCTAGAGCTAATACATGC-ATCAACTCCCGACT-------TCTGGACGGGAC-GCGTTTATTAGATAGAAACCAATGCT------CTTCGGAGGTTTTGTGGTGATTCATAATAACTGTGCGAATCGGCGATGAATCAATCAAGTTTCTGCCCTATCAGCTTTCGATGGTAGGGTATTGGCCTACCATGGCGTTAACGGGTGACGGAGAATTAGGGTTCGATTCCGGAGAGGGAGCCTGAGAAACGGCTACCACATCCAAGGAAGGCAGCAGGCGCGTAAATTACCCAATCCTGACAC-AGGGAGGTACTGACAATAAATAACAATGC-CGGGC-TTTTTCAAGTCTGGCAATT-GGAATGAGAACAATTTAAATCCCTTAACGAGGATCAATTGGAGGGCAAGTCTGGTGCCAGCAG-CCGCGGTAATTCCAGCTCCAATAGCGTATATTAAAGT-TGTTGCAGTTAAAAAGCTCGTAGTTGGATTTC--TGGC-TGGAGCGATCGGTCGTAC-TAG--C-GTCGTCTCCGA-CAT-CCTTGTGGGA--ACTGTGC-GGCGTTAACTCGG-TTGTAT--ATGGGAACACATCGTTTACTGTGAAAAAATTAGAGTGTTTAAAGCAGGCT-TAAGCC----GTTGAATACATTAGCATGGAATAATAAGATAAGACTTGGGTC--ATTATTTTGTTGGTTTGCGGATCGAGGTAATGATTAATAGGGATAGTT-GGGGGTATTCATATTT-AATTGTCAGAGGTGAAATTCTTGGATTTATGAAAGATGAACTTAGGCGAAAGCATTTACCAAGGATGTTTTCATTAATCAAGAACGAAAGTTAGGGGATCGAAGATGATTAGATACCATCGTAGTCTTAACCATAAACTATGCCGACTA-GGGATTGGCGGTCGTTAC------TTAATGACTCCGT-CAGCACCTTATGAGAAATCAAAGTCTTTGGGTTCC-GGGGGGAGTATGGTCGC-AAGGCTGAAACTTAAAGGAA--TTGACGGAAGGGCACCACCAGGAGTGGAGCCTGCGGCTTAATTTGACTCAACACGGGAAAACTTACCAGGTCCAGACATAGTAA-GGATTGACAGATTGAGAGCTCTTTCTTGA-TTCTATGGGTGGTGGTGCATGG-CCGTTCTTAGTTGGTG-GAGTGATTTGTCTGGTTAATTCCG
>Eukaryote_marine_clone_ME1-22_AF363191
ACCCGTAGTAATTCTAGAGCTAATACATGC-ATCAACGCCCAATC--------------GGGCC-GCGTTTATTAGATAGAAACCCATAT------------------TTTTGGTGAATCATAATAACTGTGCGAATCGGCGATGAATCAATCAAGTTTCTGCCCTATCAGCTTTCGATGGTAGGGTATTGGCCTACCATGGCGTTAACGGGTAACGGAGAATTAGGGTTCGATTCCGGAGAGGGAGCCTGAGAAACGGCTACCACATCCAAGGAAGGCAGCAGGCGCGTAAATTACCCAATCCTGACAC-AGGGAGGTAGTGACAATAAATAACAATGC-CGGGC-TTTTTCAAGTCTGGCAATT-GGAATGAGAACAATTTAAATCCCTTAACGAGGATCAATTGGAGGGCAAGTCTGGTGCCAGCAG-CCGCGGTAATTCCAGCTCCAATAGCGTATATTAATGT-TGTTGCAGTTAAAAAGCTCGTAGTTGGATTTC--TGGT-GGGAGTGGCCGGTCGTAC-TTG----GTTGTCTCCTGTCAT-CCTTGTGGGA--ACTGCTCTGGCATTAAGTTGT-CGGGGT--TAGGGAACACATCGTTTACTGTGAAAAAATTAGAGTGTTTAAAGCAGGCT-TATGCC----GTTGAATACATTAGCATGGAATAATAAGATAGGACTTTGGCG--TCTATTTTGTTGGTTTGCACACCAAGGTAATGATTAATAGGGATAGTT-GGGGGTATTCGTATTT-AATTGTCAGAGGTGAAATTCTTGGATTTATGAAAGACGAACTTCTGCGAAAGCATTTACCAAAGATGTTTTCATTAATCAAGAACGAAAGTTAGGGGATCGAAGATGATTAGATACCATCGTAGTCTTAACCATAAACTATGCCGACTA-GGGATTGGCGGTCGTTCA------TTTATGACTCCGT-CAGCACCTTATGAGAAATCAAAGTCTTTGGGTTCC-GGGGGGAGTATGGTCGC-AAGGCTGAAACTTAAAGGAA--TTGACGGAAGGGCACCACCAGGAGTGGAGCCCGCGGCTTAATTTGACTCAACACGGGGAAACTTACCAGGTCCAGACATAGTAA-GGATTGACAGATTGAGAGCTCTTTCTTGA-TTCTATGGGTGGTGGTGCATGG-CCGTTCTTAGTTGGTG-GAGTGATTTGTCTGGTTAATTCCG
>Uncultured_stramenopile_AF372760
ACCCGTAGTAATTCTAGAGCTAATACATGC-ATCAACGCCCAATC--------------GGGCC-GCGTTTATTAGATAGAAACCCATAT------------------TTTTGGTGAATCATAATAACTGTGCGAATCGGCGATGAATCAATCAAGTTTCTGCCCTATCAGCTTTCGATGGTAGGGTATTGGCCTACCATGGCGTTAACGGGTAACGGAGAATTAGGGTTCGATTCCGGAGAGGGAGCCTGAGAAACGGCTACCACATCCAAGGAAGGCAGCAGGCGCGTAAATTACCCAATCCTGACAC-AGGGAGGTAGTGACAATAAATAACAATGC-CGGGC-TTTTTTAAGTCTGGCAATT-GGAATGAGAACAATTTAAATCCCTTAACGAGGATCAATTGGAGGGCAAGTCTGGTGCCAGCAG-CCGCGGTAATTCCAGCTCCAATAGCGTATATTAATGT-TGTTGCAGTTAAAAAGCTCGTAGTTGGGTTTC--TGGT-GGGAGCGGCCGGTCGTAC-TTG----GTTGTCTCCTGTCAT-CCTTGTGGGA--ACTGCTCTGGCATTAAGTTGT-CGGGGT--TAGGGAACACATCGTTTACTGTGAAAAAATTAGAGTGTTTAAAGCAGGCT-TATGCC----GTTGAATACATTAGCATGGAATAATAAGATAGGACTTTGGCG--TCTATTTTGTTGGTTTGCACACCAAGGTAATGATTAATAGGGATAGTT-GGGGGTATTCGTATTT-AATTGTCAGAGGTGAAATTCTTGGATTTATGAAAGACGAACTTCTGCGAAAGCATTTACCAAAGATGTTTTCATTAATCAAGAACGAAAGTTAGGGGATCGAAGATGATTAGATACCATCGTAGTCTTAACCATAAACTATGCCGACTA-GGGATTGGCGGTCGTTCA------TTTATGACTCCGT-CAGCACCTTATGAGAAATCAAAGTCTTTGGGTTCC-GGGGGGAGTATGGTCGC-AAGGCTGAAACTTAAAGGAA--TTGACGGAAGGGCACCACCAGGAGTGGAGCCTGCGGCTTAATTTGACTCAACACGGGGAAACTTACCAGGTCCAGACATAGTAA-GGATTGACAGATTGAGAGCTCTTTCTTGA-TTCTATGGGTGGTGGTGCATGG-CCGTTCTTAGTTGGTG-GAGTGATTTGTCTGGTTAATTCCG
>Uncultured_stramenopile_AY295431
ACCCGTAGTAATTCTAGAGCTAATACATGC-ATTAAAT-----------GAGCTTCACGGCTCT-GCGTTTATTAGATTGAAACCAATAGC---------TTCGGCTTTCTCGGTGAATCATAATAACTGTGCGGATCGGCGACAAATCAATCGAGTTTCTGCCCTATCAGCTTTGGATGGTAGGGTATTGGCCTACCATGGCGTTAACGGGTAACGGAGAATTAGGGTTCGATTCCGGAGAGGGAGCCTGAGAAACGGCTACCACATCCAAGGAAGGCAGCAGGCGCGTAAATTACCCAATCCTGACAC-AGGGAGGTAGTGACAATAAATAACAATGC-CGGGC-TTTTTCAAGTCTGGCAAT--GGAATGAGAACAA-TTAAATCCCTTAACGAGTATCAATTGGAGGGCAAGTCTGGTGCCAGCAG-CCGCGGTAATTCCAGCTCCAATAGCGTATATTAAAGT-TGTTGCAGTTAAAAAGCTCGTAGTTGGATTTC--TGGT-AGGAGCGACCGGTCGTAC-TAG--C-GTTGTCTCTGGCCAT-CCTTGGGGGAA--------CTGCGCGGGGAGAC-TTGCGT--TAGGGAACCCATCGTTTACTGTGAAAAAATTAGAGTGTTTAAAGCAGGCT-TATGCC----GTTGAATACATTAGCATGGAATAATAAGATAGGACCGCGTG---GTCGTCTTGTTGGTTTGCACCACGAGGTAATGATTAATAGGTACAGTT-GGGGGTATTCGTATTT-AATTGTCAGAGGTGAAATTCTTGGATTTATGAAAGACGAACTTCTGCGAAAGCATTTACCAAGGATGTTTTCATAAATCAAGAACGAAAGTTAGGGGATCGAAGATGATTAGATACCATCGTAGTCTTAACCATAAACTATGCCGACTA-GGGATAGGCGGTCGTTT-------CTTTTGACCCCGT-CTGCACCTTATGAGAAATCAAAGTCTTTGGGTTCC-GGGGGGAGTATGGTCGC-AAGGCTGAAACTTAAAGGAA--TTGACGGAAGGGCACCACCAGGAGTGGAGCCTGCGGCTTAATTTGACTCAACACGGGAAAACTTACCAGGTCCAGACATAGTAA-GGA-TGACAGATTGAGAGCTCTTTCTTGA-TTCTATGGGTGGTGGTGCATGG-CCGTTCTTAGTTGGTG-GAGTGATTTGTCTGGTTAATTCCG
>M._cf._nummuloides_parasite_Melo1para
ATCCGTAGTAATTCTAGAGTTAATACATGC-TTGAAGATGTG-------TTTTTTAAATACATT-GCATTTATTAGATTGAAACTAATTT------------------TAAAGTTGAGTCATAATAACTGTGCGGATCGGCGATGAATCAATTGGGTTTCTGCCCTATCAGTTTTGGATGGCTGTGTATTGGACAGCCATGACATTAACGGGTAACGGGGAATTGGGGTTTGATACCGGAGAGGGCGCCTTAGAAATGGCGACCACATCCAAGGAAGGCAGCAGGCGCGTAAATTACCCAATCCTAATTCTAGGGAGGTAGTGACTAGAAATAACGATTC-GAGAT--GCTTTGCATTTTGAAATT-GGAATGAGAACAATTTAAATCCCTTATCGAGGATCAATTGGAGGGCAAGTCTGGTGCCAGCAG-CCGCGGTAATTCCAGCTCCAATAGCGTATATTAAAGT-TGTTGCAGTTAAAAAGCTCGTAGTTGGATTGG--TGTT-GGTTATGTTTCTCTCAAA------GCGACGTTAACCAATATATTTGGGATTTGGTCTAGAATGGCATTCAGTTGT-TGATTTA-GTTCCAGCCCATCGTTTACTGTGAAAAAATTAGAGTGTTTAAAGCAGGTT-TTGTAACC--GTTGAATACATTAGCATGGAATAATAATATATGACTCGTATGG-TCTATTTTGTTGGTTTGCACGTATGAGTAATGATTAATAGGGACAGTT-GGGGGTATTCATATTT-GAGCGTCAGAGGTGAAATTCTTGGATCGCTGAAAGATGAGCTAAGGCGAAAGCATTTACCAAGGATGTTTTCATTAATCAAGAACGAAAGTTAGGGGATCGAAGATGATTAGATACCATCGTAGTCTTAACCATAAACTATGCCGACTC-GGGATTGTGTTTAGGGATT---------AAACCGAACGCAGCACCGTATGAGAAATCAAAGTCTTTGGGTTCC-GGGGGGAGTATAGTCAC-AAGGCTTAAACTTAAAGGAA--TTGACGGAAGGGCACCACCAGGAGTGGAGCCTGCGGCTTAATTTGACTCAACACGGGGAAACTTACCAGGTCCAGACATAGTAA-GGATTGACAGATTGAGAGCTCTTTCTTGA-TTCTATGGGTGGTGGTGCATGG-CCGTTCTTAGTTGGTG-GAGTGATTTGTCTGGTTAATTCCG
>P.australis_parasite_10-044
ATCCGTAGTAATTCTAGAGTTAATACATGC-TTGAAGATGTG-------TTTTATAAATACATT-GCATTTATTAGATTGAAACTAATTT------------------TAAAGTTGAGTCATAATAACTGTGCGGATCGGCGATGAATCAATTGGGTTTCTGCCCTATCAGTTTTGGATGGCTGTGTATTGGACAGCCATGACATTAACGGGTAACGGGGAATTGGGGTTTGATACCGGAGAGGGCGCCTTAGAAATGGCGACCACATCCAAGGAAGGCAGCAGGCGCGTAAATTACCCAATCCTAATTCTAGGGAGGTAGTGACTAGAAATAACGATTC-GAGAT--GCTTTGCATTTTGAAATT-GGAATGAGAACAATTTAAATCCCTTATCGAGGATCAATTGGAGGGCAAGTCTGGTGCCAGCAG-CCGCGGTAATTCCAGCTCCAATAGCGTATATTAAAGT-TGTTGCAGTTAAAAAGCTCGTAGTTGGATTGG--TGTT-GGTTATGTTTATTTCAAA------GCGACGTTAACCAATATATTTGGGATTTGGTCTAGAATGGCATTCAGTTGT-TGATTTA-GTTCCAGCCCATCGTTTACTGTGAAAAAATTAGAGTGTTTAAAGCAGGTT-TTGTAACC--GTTGAATACATTAGCATGGAATAATAATATATGACTCGTATGG-TCTATTTTGTTGGTTTGCACGTATGAGTAATGATTAATAGGGACAGTT-GGGGGTATTCATATTT-GAGCGTCAGAGGTGAAATTCTTGGATCGCTGAAAGATGAGCTAAGGCGAAAGCATTTACCAAGGATGTTTTCATTAATCAAGAACGAAAGTTAGGGGATCGAAGATGATTAGATACCATCGTAGTCTTAACCATAAACTATGCCGACTC-GGGATTGTGTTTAGGGATT---------AAACCGAACGCAGCACCGCATGAGAAATCAAAGTCTTTGGGATCC-GGGGGGAGTATAGTCAC-AAGGCTTAAACTTAAAGGAA--TTGACGGAAGGGCACCACCAGGAGTGGAGCCTGCGGCTTAATTTGACTCAACACGGGGAAACTTACCAGGTCCAGACATAGTAA-GGATTGACAGATTGAGAGCTCTTTCTTGA-TTCTATGGGTGGTGGTGCATGG-CCGTTCTTAGTTGGTG-GAGTGATTTGTCTGGTTAATTCCG
>P.australis_parasite_10-045
ATCCGTAGTAATTCTAGAGTTAATACATGC-TTGAAGATGTG-------TTTTATAAATACATT-GCATTTATTAGATTGAAACTAATTT------------------TAAAGTTGAGTCATAATAACTGTGCGGATCGGCGATGAATCAATTGGGTTTCTGCCCTATCAGTTTTGGATGGCTGTGTATTGGACAGCCATGACATTAACGGGTAACGGGGAATTGGGGTTTGATACCGGAGAGGGCGCCTTAGAAATGGCGACCACATCCAAGGAAGGCAGCAGGCGCGTAAATTACCCAATCCTAATTCTAGGGAGGTAGTGACTAGAAATAACGATTC-GAGAT--GCTTTGCATTTTGAAATT-GGAATGAGAACAATTTAAATCCCTTATCGAGGATCAATTGGAGGGCAAGTCTGGTGCCAGCAG-CCGCGGTAATTCCAGCTCCAATAGCGTATATTAAAGT-TGTTGCAGTTAAAAAGCTCGTAGTTGGATTGG--TGTT-GGTTATGTTTATTTCAAA------GCGACGTTAACCAATATATTTGGGATTTGGTCTAGAATGGCATTCAGTTGT-TGATTTA-GTTCCAGCCCATCGTTTACTGTGAAAAAATTAGAGTGTTTAAAGCAGGTT-TTGTAACC--GTTGAATACATTAGCATGGAATAATAATATATGACTCGTATGG-TCTATTTTGTTGGTTTGCACGTATGAGTAATGATTAATAGGGACAGTT-GGGGGTATTCATATTT-GAGCGTCAGAGGTGAAATTCTTGGATCGCTGAAAGATGAGCTAAGGCGAAAGCATTTACCAAGGATGTTTTCATTAATCAAGAACGAAAGTTAGGGGATCGAAGATGATTAGATACCATCGTAGTCTTAACCATAAACTATGCCGACTC-GGGATTGTGTTTAGGGATT---------AAACCGAACGCAGCACCGTATGAGAAATCAAAGTCTTTGGGTTCC-GGGGGGAGTATAGTCAC-AAGGCTTAAACTTAAAGGAA--TTGACGGAAGGGCACCACCAGGAGTGGAGCCTGCGGCTTAATTTGACTCAACACGGGGAAACTTACCAGGTCCAGACATAGTAA-GGATTGACAGATTGAGAGCTCTTTCTTGA-TTCTATGGGTGGTGGTGCATGG-CCGTTCTTAGTTGGTG-GAGTGATTTGTCTGGTTAATTCCG
>Pathogen_ex_Pseudo-nitzschia_pungens_MF926412
--------------------------------------------------------------------------------------------------------------------------------------------------------------------------------------------------------------------------------------------------------------------------------------------------------------------------------------------------------------------------------------------------------------------------------------------------------------------------ATATTAAAGT-TGTTGCAGTTAAAAAGCTCGTAGTTGGATTGG--TGTT-GGTTATGTTTATTTCAAA------GCGACGTTAACCAATATATTTGGGATTTGGTCTAGAGTGGCATTCAGTTGT-TGATTTA-GTTCCAGCCCATCGTTTACTGTGAAAAAGTTAGAGTGTTTAAAGCAGGTT-TTGTAACC--GTTGAATACATTAGCATGGAATAATAATATATGACTCGTATGG-TCTATTTTGTTGGTTTGCACGTATGAGTAATGATTAATAGGGACAGTT-GGGGGTATTCATATTT-GAGCGTCAGAGGTGAAATTCTTGGATCGCTGAAAGATGAGCTAAGGCGAAAGCATTTACCAAGGATGTTTTCATTAATCAAGAACGAAAGTTAGGGGATCGAAGATGATTAGATACCATCGTAGTCTTAACCATAAACTATGCCGACTC-GGGATTGTGTTTAGGGATT---------AAACCGAACGCAGCACCGTATGAGAAATCAAAGTCTTTGGGTTCC-GGGGGGAGTATAGTCAC-AAGGCTTAAACTTAAAGGAA--TTGACGGAA--------------------------------------------------------------------------------------------------------------------------------------------------------------------------
>Uncultured_marine_picoplancton_AJ965010
--------------------------------------------------------------------------------------------------------------------------------------------------------------------------------------------------------------------------------------------------------------------------------------------------------------------------------------------------------------------------------------------------------------------------------------------------------------------------ATATTAAAGT-TGTTGCAGTTAAAAAGCTCGTAGTTGGATTGG--TGTT-GGTTATGTTTCTCTCAAA------GCGACGTTAACCAATATATTTGGGATTTGGTCTAGAATGGCATTAAGTTGT-TGATTTA-GTTCCAGCCCATCGTTTACTGTGAAAAAATTAGAGTGTTTAAAGCAGGTT-TTATAACC--GTTGAATACATTAGCATGGAATAATAATATATGACTCGTATGG-TCTATTTTGTTGGTTTGCACGTATGAGTAATGATTAATAGGGACAGTT-GGGGGTATTCATATTT-GAGCGTCAGAGGTGAAATTCTTGGATCGCTGAAAGATGAGCTAAGGCGAAAGCATTTACCAAGGATGTTTTCATTAATCAAGAACGAAAGTTAGGGGATCGAAGATGATTAGATACCATCGTAGTCTTAACCATAAACTATGCCGACTC-GGGATTGTGTTTAGGGATT---------AAACCGAACGCAGCACCGTATGAGAAATCAAAGTCTTTGGGTTCC-GGGGGGAGTATAGTCAC-AAGGCTTAAA-----------------------------------------------------------------------------------------------------------------------------------------------------------------------------------------------
>P.australis_parasite_Ect6para
TGC----------------------------TTGACGATGTG-------TTTTATAAATACATTGGCATTTATTAGATTGAAACTAATTT------------------TAAAGTTGAGTCATAATAACTGTGCGGATCGGCGATGAATCAATTGGGTTTCTGCCCTATCAGTTTTGGATGGCTGTGTATTGGACAGCCATGACATTAACGGGTAACGGGGAATTGGGGTTTGATACCGGAGAGGGCGCCTTAGAAATGGCGACCACATCCAAGGAAGGCAGCAGGCGCGTAAATTACCCAATCCTAATTCTAGGGAGGTAGTGACTAGAAATAACGATTC-GAGAT--GCTTTGCATTTTGAAATT-GGAATGAGAACAATTTAAATCCCTTATCGAGGATCAATTGGAGGGCAAGTCTGGTGCCAGCAG-CCGCGGTAATTCCAGCTCCAATAGCGTATATTAAAGT-TGTTGCAGNNAAAAAGCTCGTAGTTGGATTGG--TGTT-GGTTATGTTTATTTCAAA------GAGACGTTAACCAATATATTTGGGATTTGGTCTAGAATGGCATTCAGTTGT-TGATTTA-GTTCCAGCCCATCGTTTACTGTGAAAAAATTAGAGTGTTTAAAGCAGGTT-TTGTAACC--GTTGAATACATTAGCATGGAATAATAATATATGACTCGTATGG-TCTATTTTGTTGGTTTGCACGTATGAGTAATGATTAATAGGGACACTT-GGGGGTATTCATATTT-GAGCGTCAGAGGTGAAATTTTTGGATCGTTGAAAGATGAGATAAGGCGAAAGCATTTACCAAGGATGTTTTCATTAATCAAGAACGAAAGTTAGGGGATCGAAGATGATTAGATACCATTGTAGTCTTAACCATAAACTATGCCGACTC-GGGATTGTGTTTAGGGATT---------AAACCGAACGCAGCACCGTATGAGAAATCAAAGTCTTTGGGTTCC-GGGGGGAGTATAGTCAC-AAGGCT---------------------------------------------------------------------------------------------------------------------------------------------------------------------------------------------------
>Uncultured_heterokont_AB694532
----------------------------------------------------------------------------------------------------------------------------------------------------------------------------------------------------------------------------------------------------------------------------------------------------------------TAATTCTAGGGAGGTAGTGACTAGAAATAACGATTC-GAGAT--GCTTTGCATTTTGAAATT-GGAATGAGAACAATTTAAATCCCTTATCGAGGATCAATTGGAGGGCAAGTCTGGTGCCAGCAG-CCGCGGTAATTCCAGCTCCAATAGCGTATATTAAAGT-TGTTGCAGTTAAAAAGCTCGTAGTTGGATTGG--TGTT-GGTTATGTTTATTTCAAA------GCGACGTTAACCAATATATTTGGGATTTGGTCTAGAATGGCATTCAGTTGT-TGATTTA-GTTCCAGCCCATCGTTTACTGTGAAAAAATTAGAGTGTTTAAAGCAGGTT-TTGTAACC--GTTGAATACATTAGCATGGAATAATAATATATGACTCGTATGG-TCTATTTTGTTGGTTTGCACGTATGAGTAATGATTAATAGGGACAGTT-GGGGGTATTCATATTT-GAGCGTCAGAGGTGAAATTCTTGGATTTACGAAAGACAAACTACTGCGAAAGCATTTACCAAGGATGTTTTCATTAATCAAGAACGAAAGTTAGGGGATCGAAGATGATTAGATACCATCGTAGTCTTAACCATAAACTATGCCGACTC-AGGATCCGCGATTGTTTTT---------TGACGTCGT-GGGCACTGTATGAGAAATCAAAGTCTTTGGGTTCC-GGGGGGAGTATGGTCGC-AAGGCTGAAATCCAT------------------------------------------------------------------------------------------------------------------------------------------------------------------------------------------
>Pirsonia_verrucosa_JF791043
AACCGTGGTAATTCTAGAGCTAATACATGC-GCTCAAACCCAA------CTTTGTGGAAGGGTT-GTGTTTATTAGATACAGAACTAACCC--AGGCTCCGCCTGGTCTTTTGGTGATTCATAATAACCGAACGGATCGGCGATGAATCATTCAAGTTTCTGACCTATCAGCTTCCGACGGTAGGGTATTGGCCTACCGTGGCAATGACGGGTAACGGAGAATTAGGGTTCGATTCCGGAGAGGGAGCCTTAAAAACGGCTACCACATCTAAGGAAGGCAGCAGGCGCGCAAATTACCCAATCCTGATAC-AGGGAGGTAGTGACAAGAAATAACAATGC-GGAGC--GCTTTGCGTTTTGCAATT-GGAATGAGTACAATTTAAATCCCTTAACGAGGATCAATTGGAGGGCAAGTCTGGTGCCAGCAG-CCGCGGTAATTCCAGCTCCAATAGCGTATATTAAAGT-TGTTGCAGTTAAAAAGCTCGTAGTTGGATTTC--TGGT-GGGAGCGACCGGTCGCAC-TGG--A-GTTGTCTCTTGCCA--TCCTTGAGGAGAACGTGTCTGGCATTAAGTTGT-CGGGCT--TGGGATCCTCATCGTTTACTGTGAAAAAATTAGAGTGTTTAAAGCACGCA-TTTGC-----TGTGAATACATTAGCATGGAATAATAAGATAGGACTTTGGT---GCTATTTTGTTGGTTTGCGTACCAAGGTAATGATTAATAGGGATAGTTGGGGGGTATTCGTATTC-AATT-------GTGAAATTCTTGGATTTATGGGAAGACGACAACTGCGAAAGCATTTACCAAGGATGATTTAACAGG-----------------------GYAGATGATTAGATACCATCGTAGTCTTAACCATAAACTATGCCGACTA-GGGATTGGGCGTCGATAAT-----TTAATGTCATGCT-CAGCACCTTATGAGAAATCAAAGTCTTTGGGTTCC-GGGGGGAGTATGGTCGC-AAGGCTGAAACTTAAAGGAA--TTGACGGAAGGGCACCACCAGGAGTGGAGCCTGCGGCTTAATTTGACTCAACACGGGGAAACTTACCAGGTCCAGACATAGTAA-GGATTGACAGATTGAGAGCTCTTTCTTGA-TTCTATGGGTGGTGGTGCATGG-CCGTTCTTAGTTGGTG-GAGTGATTTGTCTGGTTAATTCCG
>P.pungens_parasite_14-236
---------------------------------------------------------------------------------------------------------------------------------------------------------------------------------------------------------------------------------------------------------------------------------------------------------------------------------------------------------------------------------------------------------------------------------------------------------------CTCCATAGCGTATATT-AAGT-TGTTGCAGTTAAAAAGCTCGTAGTTGGATTTG--CGTTTGTGAATGAATAGTGGCGG-TTT--A-TTTATCAGACATTA--TTTGGGACTAGGGGTTTCTTGGCATTGAGTTGT-TGAGAT--TCAACTACCCATCGTTTACTGTGAAAAAATTAGAGTGTTTCAAGCAGGGG-TTAATCC---TTTGAATATATTAGCATGGAATAATAAGATACGACTCGTATGG-TCTATTTTGTTGGTTTGCACATATGAGTAATGATTAATAGGGACAGTT-GGGGGTATTCATATTT-GAGCGTCAGAGGTGAAATTCTTGGATCGCTGAAAAATGAGCTAAGGCGAAAGCATTTACCAAGGATGTTTTCATTAATCAAGAACGAAAGTTAGGGGATCGAAGATGATTAGATACCATCGTAGTCTTAACCGTAAACTATGCCGACTNNNNNNNNNNNNNNNNNNNN------NNNNNNNNNNNNN-NNNNNNNNNNNNNNNNNNNNNNNNNNNNNNNNNNN-NNNNNGAGTATGGTCGC-AAGATTGAAACTTAAAGGTAGTTTGACGGAAGGGCACT-CCAAATGTGGAACTTGCGGCTTAATTTGACTCAACACGGGGAAACTTACCAGGTCCAGACATAATAA-GGATTGACAGATTGAGAGCTCTTTCTTGA-TTTTATGGGTGGTGGTGCATGG-CCGTTCTTAGTTGGTG-GAGTGATTTGTCTGGTTTATTCCG
