# Supplementary material for: Novel Widespread Marine Oomycetes Parasitising Diatoms, Including the Toxic Genus Pseudo-nitzschia: Genetic, Morphological, and Ecological Characterisation
Source: Front Microbiol. 2018 Dec 3;9:2918. doi: 10.3389/fmicb.2018.02918 (PMC6286980; doi:10.3389/fmicb.2018.02918)
Supplement: Supplementary file 5 [file Data_Sheet_3.fasta]

>Achlya_ambisexualis Concatenation of 2 sequences
RMELAQPGNQIFMGNHQLYNVVVTAHAFIMIFFMVMPILIGGFGNWFIPLMLGAPDMAFPRMNNISFWLLPPSLFLLVSSAIVESGAGTGWTVYPPLSSVQAHSGPSVDLAIFSLHLAGISSLLGSINFITTIYNMRSPGLTFHKLPLFVWSVFITAFLLLLSLPVLAGAITMLLTDRNLNTSFFDPSGGGDPVLVFFLVLIVIFVSWILARCIFFFNENTNKKAETFVHGTVLEIVWTITPALILIIIAIPSFSLLYAMDEVIDPVLTVKVIGSQWYWSYEYSDA-----VEDSIFFDSYMILDEDLDK----GQFRLLEVDNRVVVPTNTHVRLIVTATDVLHSWAVPSLGVKLDACPGRLNQTSIFIKREGVFYGQ
>Saprolegnia_parasitica Concatenation of 2 sequences
RMELAQPGNQIFMGNHQLYNVVVTAHAFIMIFFMVMPILIGGFGNWFIPLMLGAPDMAFPRMNNISFWLLPPSLFLLVSSAIVESGAGTGWTVYPPLSSVQAHSGPSVDLAIFSLHLAGISSLLGSINFITTIYNMRSPGLTFHKLPLFVWSVFITAFLLLLSLPVLAGAITMLLTDRNLNTSFFDPSGGGDPVLVFFLVLIVIFVSWILARCIFFFNENTNKKAETFVHGTVLEIVWTITPALILIIIAIPSFSLLYAMDEVIDPILTLKVIGSQWYWSYEYSDA-----MDDSIFFDSYMVLEEDLDK----GQFRLLEVDNRVVVPTNTHIRVIITATDVLHSWAVPSLGVKLDACPGRLNQTSIFIKREGVFYGQ
>Saprolegnia_ferax_1 Concatenation of 2 sequences
RMELAQPGNQIFMGNHQLYNVVVTAHAFIMIFFMVMPILIGGFGNWFIPLMLGAPDMAFPRMNNISFWLLPPSLFLLVSSAIVESGAGTGWTVYPPLSSVQAHSGPSVDLAIFSLHLAGISSLLGSINFITTIYNMRSPGLTFHKLPLFVWSVFITAFLLLLSLPVLAGAITMLLTDRNLNTSFFDPSGGGDPVLVFFLVLIVIFVSWILARCIFFFNENTNKKAETFVHGTVLKIVWTITPALILIIIAIPSFSLLYAMDEVIDPILTLKVIGSQWYWSYEYSDA-----MDDSIFFDSYMVLKKNLNK----GQFRLLKVNNRVVVPTNTHIRVIITATDVLHSWAVPSLGVKLNACPGKLNQTSIFIKKKGVFYGQ
>Leptolegnia_caudata Concatenation of 2 sequences
RMELAQPGNQIFMGNHQLYNVVVTAHAFIMIFFMVMPILIGGFGNWFIPLMLGAPDMAFPRMNNISFWLLPPSLFLLVSSAIVESGAGTGWTVYPPLSSVQAHSGPSVDLAIFSLHLAGISSLLGSINFITTIYNMRSPGLTFHKLPLFVWSVFITAFLLLLSLPVLAGAITMLLTDRNLNTSFFDPSGGGDPVLFFFLVLIVVFVSWILGRCIFFYNENVNKKAETFVHGTVLEIVWTITPAIILIIIAIPSFSLLYAMDEVIDPILTLKVIGNQWYWSYEYSDA-----IDDSIFFDSYMILEEDLDK----GQFRLLEVDNRVVVPVNTHVRVIITATDVLHSWAVPSLGVKLDACPGRLNQTSIFIKREGVFYGQ
>Thraustotheca_clavata Concatenation of 2 sequences
RMELAQPGNQIFMGNHQLYNVVVTAHAFIMIFFMVMPILIGGFGNWFIPLMLGAPDMAFPRMNNISFWLLPPSLFLLVSSAIVESGAGTGWTVYPPLASVQAHSGPSVDLAIFSLHLAGISSLLGSINFITTIYNMRSPGLTFHKLPLFVWSVFITAFLLLLSLPVLAGAITMLLTDRNLNTSFFDPSGGGDPVLFFFLVLIVIFVSWILARCIFFFNENTNKKAETFVHGTVLEIVWTITPALILIIIAIPSFSLLYAMDEVIDPVLTVKVIGSQWYWSYEYSDT-----VDDSIFFDSYMILDEDLDK----GQFRLLEVDNRVVVPTNTHIRLIITATDVLHSWAVPSLGVKLDACPGRLNQTSIFIKREGVFYGQ
>Plectospira_myriandra Concatenation of 2 sequences
RMELAQPGNQILMGNHQLYNVIVTAHAFIMIFFMVMPILIGGFGNWFIPLMLGAPDMAFPRMNNISFWLLPPALFLLVSSAIVESGAGTGWTVYPPLASVQAHSGPSVDLAIFSLHLAGISSLLGAINFITTIYNMRSPGLSFHKLPLFVWSVFITAILLLLSLPVLAGGITMLLTDRNLNTSFFDPSGGGDPVLFFFLVLIVVFVSWILGRCIFFYNENVNKKAETFVHGTILEIVWTITPALILIIIAIPSFSLLYAMDEVIDPVLTLKVIGNQWYWSYEYSDA-----VDDSIFFDSYMILEEDLDK----GHFRLLEVDNRVVVPVNTHIRVIITATDVLHSWAVPSLGVKLDACPGRLNQTSMFIKREGVFYGQ
>Chlamydomyzium_sp._TYJ-2012 Concatenation of 2 sequences
RMELAQPGNQIFMGNHQLYNVVVTAHAFIMIFFMVMPILIGGFGNWFVPLMLGAPDMAFPRMNNISFWLLPPSLLLLLSSAIVESGAGTGWTIYPPLSSIQAHSGPSVDLAIFSLHLAGISSLLGAINFITTIYNMRAPGLSFHKLPLFVWSVLITAVLLLLTLPVLAGALTMLLTDRNLNTTFFDPSGGGDPILIFFLIVVVIFXSWMLLKCIYFFFEKKKKIPETFVHGTVIEIIWTSIPALILLFIAIPSFALLYSMDEIIDPILTIKVIGSQWYWSYEYSDNYE--LTNESLFFDSYMLQEADLNE----GQFRLLEVDNRIVVPINTHIRIIITSSDVLHSWAIPSLGIKLDACPGRLNQTSMFVKEK------
>Albugo_sp._YJC-2014 Concatenation of 2 sequences
RMELSQPGNQIFLGNHQLYNVVVTAHAFVMIFFMVMPILIGGFGNWFVPLMIGAPDMAFPRMNNISFWLLPPSLLLLISSALVESGAGTGWTVYPPLSSIQAHSGASVDLAIFSLHLSGISSLLGAINFLSTIYNMRSPGLSFHRLPLFVWSIIITAFLLLLTLPVLAGAITMLLTDRNLNTSFYD--------LMYFLIIIVIFVVWILFRIIFLFNEKKNPIPDTFVHGSTIEIIWTTIPALLLLIIAIPSFALLYSMDEIIYPVITIKVIGNQWYWTYEYSGILN--YSDESLIFESYMIQESDLDL----GQFRLLEVDNRVVVPTLTHIRILITASDVLHSWAIPSLGIKLDACPGRLNQTSMFIKREGVFYGQ
>Pythium_splendens Concatenation of 2 sequences
RMELAQPGNQIFMGNHHLYNVVVTAHAFIMIFFMVMPVLIGGFGNWFVPLMIGAPDMAFPRMNNISFWLLPPSLLLLVSSAIVEAGAGTGWTVYPPLSSVQAHSGPSVDLAIFSLHLSGISSLLGAINFLSTIYNMRAPGLSFHRLPLFVWAIFITAFLLLLTLPVLAGAITMLLTDRNLNTSFYDPSGGGDPVLMFFLIVVTVFVCWMLFRVITLFDEKKNKVPSTIVHGATIEIIWTTIPALILLTVAIPSFALLYSMDEVIDPIITLKVIGSQWYWSYEYSDNLE--FSDEPLIFDSYMVQENDLEI----GQFRLLEVDNRVIVPTNSHIRVLITASDVLHSWAIPSLGVKLDACPGRLNQTSMFIKREGVFYG-
>Myzocytiopsis_sp._venatrix Concatenation of 2 sequences
RMELAQPGNQIFMGNHHLYNVVVTAHAFIMIFFMVMPVLIGGFGNWFIPLMIGAPDMAFPRMNNISFWLLPPSLLLLVSSAIVESGAGTGWTVYPPLSSVQAHSGPSVDLAIFSLHLAGISSLLGAINFLSTIYNMRAPGLSFHRLPLFVWSVFITAFLLLLTLPVLAGAITMLLTDRNLNTAFYDPSGGGDPVLMFFLIIVTVFVCWMLFRVITLFDEKKNTVPARFVHGAVIEIIWTTIPALILLTVAVPSFALLYSMDEVIDPIITLKVIGSQWYWSYEYSDNLE--FSDEPLIFDSYMIQEDDLDI----GQFRLLEVDNRVLVPVNTHIRVLITASDVLHSWAVPSLGIKLDACPGRLNQTSMFIKREGVFYG-
>Lagenidium_sp._YJC-2014 Concatenation of 2 sequences
RMELAQPGNQIFMGNHQLYNVVVTAHAFIMIFFMVMPVLIGGFGNWFIPLMIGAPDMAFPRMNNISFWLLPPSLLLLVSSAIVESGAGTGWTVYPPLSSVQAHSGPSVDLAIFSLHLSGISSLLGAINFLSTIYNMRAPGLSFHRLPLFVWSVFITAFLLLLTLPVLAGAITMLLTDRNLNTSFYD--------LMFFLIIVTVFVCWLLFRVITLFDEKKNPIPATFVHGATIEIIWTTIPALILLTVAVPSFALLYSMDEIIDPIITLKVIGSQWYWSYEYSDNLE--FADEPLIFDSYMVQENDLEI----GQFRLLEVDNRIVVPTNSHIRVLITASDVLHSWAVPSLGVKLDACPGRLNQTSMYIKREGVFYGQ
>Bremia_lactucae Concatenation of 2 sequences
RMELAQPGNQIFMGNHQLYNVVVTAHAFVMVFFLVMPALIGGFGNWFVPLMIGAPDMAFPRMNNISFWLLPPALLLLISSAIVESGAGTGWTVYPPLSSVQAHSGPSVDLAIFSLHLTGISSLLGAINFISTIYNMRAPGLSFHRLPLFVWSILITAFLLLLTLPVLAGAITMLLTDRNLNTSFYD--------IMFFLIMITIFVCWMLFRVVTLFDEKINKVPATIVHGATIEIIWTSIPALILLIVAVPSFALLYSMDEIIDPIITLKVIGSQWYWSYEYSDNLE--FSDEPLIFDSYMVQEDDLAI----GQFRLLEVDNRVIVPTNSHIRVLITASDVLHSWAIPSLGIKLDACPGRLNQTSMFIKREGVFYGQ
>Halophytophthora_sp._YJC-2014 Concatenation of 2 sequences
RMELAQPGNQIFMGNHQLYNVVVTAHAFVMVFFLVMPALIGGFGNWFVPLMIGAPDMAFPRMNNISFWLLPPALLLLVSSALVESGAGTGWTVYPPLSGIQAHSGPSVDLAIFSLHLSGISSLLGAINFISTIYNMRAPGLSFHRLPLFVWSILITTFLLLLTLPVLAGAITMLLTDRNLNTSFYD--------LMFFLVIVTVFVCWMLGRVITLFDEKKNKIPATVVHGATIEIIWTSIPALILLTVAVPSFALLYSMDEVIDPIITVKVIGSQWYWSYEYSDNLE--FSDEPLIFDSYMVQEDDLAL----GQFRVLEVDNRVVVPTNSHIRVLITASDVLHSWAVPSLGIKLDACPGRLNQTSMFIKREGVFYGQ
>Paralagenidium_karlingii Concatenation of 2 sequences
RMELAQPGNQVFMGNHHLYNVVVTAHAFIMIFFMVMPVLIGGFGNWFVPILIGAPDMAFPRMNNISFWLLPPSLILLLSSALVESGAGTGWTVYPPLSSVQAHSGPSVDLAIFSLHLSGISSLLGAINFITTIYNMRIPGLSFHKLPLFVWSVLVTAFLLLLTLPVLAGAITMLLTDRNLNTSFYDPSGGGDPVLFFYLILVVVFVGWLLFRCIFLFDEDKNPIPATFVHGATIEIIWTTIPAIILLTVAVPSFALLYSMDEVIDPIITLKVIGSQWFWSYEYSDNLD--ISGEALIFDSYMLQENDLEL----GQFRLLEVDNRVVVPVNSHIRVLITASDVLHSWAIPSLGIKLDACPGRLNQTSMFIKREGLFFGQ
>Anisolpidium_ectocarpii Concatenation of 2 sequences
RLELAQPGNQILMGNHQLYNVIVTAHAFIMIFFMVMPILIGGFGNWFIPLMLGAPDMAFPRMNNISFWLLPPSLLLLVSSSIVESGAGTGWTVYPPLSSSQAHSGPSVDLAIFSLHLAGIASILGAVNFITTICNMRSPGMTFHRLPLFVWSVLITAVLLLLSLPVLAGAITMLLTDRNLNTAFFDPSGGGDPI--FFLIIIVIFTSWIVLQSIILFSETVHPTPNKFVHGTFIEIVWTLTPAAILLAIAIPSFALLYSMDEVIDPISTLKVVGHQWYWSYEYSDN------ENAINFDSYMIQEGDLEK----GQLRLLEVDNRVVVPTNLHIRVLITSSDVLHCWAIPSLGLKLDACPGRLNQTSMFIKREGV----
>Anisolpidium_rosenvingei Concatenation of 2 sequences
RLELAQPGNQVLMGNHQLYNVIVTAHAFIMIFFMVMPILIGGFGNWFVPLMLGAPDMAFPRMNNISFWLLPPALLLLVSSSIVESGAGTGWTVYPPLSSSQAHSGPSVDLAIFSLHLAGIASILGAVNFITTICNMRSPGMTFHRLPLFVWSVLITAVLLLLSLPVLAGAITMLLTDRNLNTAFFDPSGGGDPILMFYLIIIVVFTSWIVFQSIFLFSETENPVPAKFVHGTIIEIIWTITPAVILLIIAVPSFALLYSMDEVIDPISTLKVIGHQWYWSYEYSDN------DCAINFDSYMIQENDLEI----GQLRLLEVDNRVVVPTNLHIRVLITSSDVLHCWAIPSLGLKLDACPGRLNQTSMFIKREGVYYGQ
>Melo1para Concatenation of 2 sequences
RLELAQPGNQLLMGNHQLYNVIVTAHAFIMIFFMVMPILIGGFGNWFVPLMLGAPDMAFPRMNNISFWLLPPALLLLVSSSIVESGAGTGWTVYPPLASAQAHSGPSVDLAIFSLHLAGIASILGAVNFITTICNMRAPGMTFHRLPLFVWSVLITAVLLLLSLPVLAGAITMLLTDRNLNTSFFDPSGGGDP-IMFFLIVIVVFTSWIVLRCVYFFNNTVHPNAETFVHGTVLEIVWTITPALILLTIALPSFALLYSMDEVIDPIMTLKVIGHQWYWSYEYSDDCQF-TNDESFAFDSYMIPEEDLEV----GQFRLLEVDNRVMVPTNTHIRVLITASDVLHCWAIPSLGIKLDACPGRLNQTSMFIKREGVFYGQ
>Olpidiopsis_feldmanni Concatenation of 2 sequences
-MELAQPGNQILMGNHQLYNVIVTAHAFIMIFFMVMPVLIGGFGNWFVPLMLGAPDMAFPRMNNISFWLLPPSLLLLISSSIVESGAGTGWTVYPPLSSSQAHSGPSVDLAIFSLHLSGIASILGAINFITTICNMRSPGMTFHRLPLFVWSVLITAVLLLLSLPVLAGGITMLLTDRNLNTSFFDPSGGGDP---------VIFTSYFVTKIIFSFNSVTNPIAQKFVHGTFIEIIWTITPALILLIISIPSFALLYSMDELIDPAMTIKVIGHQWYWNYEYSDN-----TEESLIFESYMIPEQDLDQ----GQFRLLQVHNRVVVPANTHIRLLITASDVLHSWAIPSLGVKLDACPGRLNQTSMFIKREGVFYGQ
>Olpidiopsis_porphyrae_var._koreanae Concatenation of 2 sequences
RLELAQPGNQILMGNHQLYNVIVTAHAFIMIFFMVMPILIGGFGNWFVPIMLGAPDMAFPRMNNISFWLLPPALLLLLISSLVESGAGTGWTVYPPLSSTQAHSGPSVDLAIFSLHLAGIGSILGAVNFITTICNMRAPGMTFHRLPLFVWSVLITAFLLLLSLPVLAG-------------------------LMFFLIVVVVFTLWIVARSVYFFNKNIHAKSLKFVHGTTIEILWTITPALILLFIALPSFALLYSMDEIIDPILTLKVIGHQWYWSYEYSDEVL--INGESLAFDSYMVQENDLDI----GLFRLLEVDNRVVLPINTHVRILITASDVLHCWAIPSLGTKLDACPGRLNQTTVFIKRE------
>Olpidiopsis_pyropiae Concatenation of 2 sequences
RLELAQPGNQILMGNHQLYNVIVTAHAFIMIFFMVMPILIGGFGNWFVPIMLGAPDMAFPRMNNISFWLLPPALLLLLISSLVESGAGTGWTVYPPLSSTQAHSGPSVDLAIFSLHLAGIGSILGAVNFITTICNMRAPGMTFHRLPLFVWSVLITAFLLLLSLPVLAG-------------------------LMNYIIITVAAVSWLVSRCVYAFTDNKN--PQTFVHGTVLEIVWTLTPAFILLLIAVPSFALLYSMDELIDPQLTLKVIGHQWYWSYEYSDYSG--SSDESLAFESYMIQDEDLEI----GQFRLLEVDNRVVVPILTHVRLIITASDVLHSWAIPSLGIKLDACPGRLNQTSFFIKRA------
>Olpidiopsis_porphyrae_var._scotiae Concatenation of 2 sequences
-LELAQPGNQILMGNHQLYNVIVTAHAFIMIFFMVMPILIGGFGNWFVPLMLGAPDMAFPRMNNISFWLLPPALLLLLISSLVESGAGTGWTVYPPLSSTQAHSGPSVDLAIFSLHLAGIGSILGAVNFITTICNMRAPGMTFHRLPLFVWSVLITAFLLLLSLPVLAG-------------------------LMFFLIVVVVFTLWIVARSVYFFNKNIHAKSLKFVHGTTIEILWTITPALILLVIALPSFALLYSMDEIIDPTLTLKVIGHQWYWSYEYSDEAS--INGESLAFDSYMVQENDLDI----GLFRLLEVDNRVVLPINTHVRILITASDVLHCWAIPSLGTKLDACPGRLNQTTVFIKRE------
>Haptoglossa_sp._DM2_4/12 Concatenation of 2 sequences
RLELAQPGNQILSGNHQLYNVIVTAHAFIMIFFMVMPILIGGFGNWLVPLMLGAPDMAFPRMNNISFWLLPPALLLLVCSSLVESGAGTGWTVYPPLSSAQAHSGPSVDLAIFSLHLAGISSILGAINFITTIFNMRAPGMYFHKLPLFVWAVLITAFLLLLSLPVLAGAITMLLTDRNFNTSFFEPSGGGDPVLMFFIILIIIFVVWLLSRCIYFFTNANT--SQKFVHGTXIEIIWTITPSLILIIIAIPSFALLYSMDEIIDPVITVKIIGHQWYWSYEYTDNL------NSLNFDSYMIPTEDLEK----GQLRLLEVDNRLVJPSNTHIRLIITSSDVLHCWAVPSLGIKLDACPGRLNQTTLFVKREGVFYG-
>Haptoglossa_sp._UK Concatenation of 2 sequences
RLELAQPGNQILSGNHQLYNVIVTAHAFIMIFFMVMPILIGGFGNWLVPLMLGAPDMAFPRMNNISFWLLPPALLLLICSSLVESGAGTGWTVYPPLSSAQAHSGPSVDLAIFSLHLAGISSILGAVNFITTIFNMRAPGMFFHKLPLFVWAVLITAFLLLLSLPVLAGAITMLLTDRNFNTSFF---------LMFFIILIIIFVLWLLFRCIYFFTNNTN--PQKFVHGTLIEIIWTITPSLILIIIAIPSFALLYSMDEIIDPIITIKIIGHQWYWSYEYTDNL------NNFNFDSYMIPTEDLEK----GQLRLLEVDNRLVIPSNTHIRLIITSSDVLHCWAVPSLGIKLDACPGRLNQTTLFVKREGVFYGQ
>Haptoglossa_zoospora Concatenation of 2 sequences
RLELAQPGNQILSGNHQLYNVIVTAHAFIMIFFMVMPILIGGFGNWLVPLMLGAPDMAFPRMNNISFWLLPPALLLLICSSLVESGAGTGWTVYPPLSSAQAHSGPSVDLAIFSLHLAGISSILGAVNFITTIFNMRAPGMFFHKLPLFVWAVLITAFLLLLSLPVLAGAITMLLTDRNFNTFFFEPSGGGDPI--VFIVLIIIFVLWLLFRCIYFFTNNTS--PQKFVHGTMIEIIWTITPSLILIIIAIPSFALLYSMDEIIDPIITIKVIGHQWYWSYEYTDNL------NNINFDSYMIPTEDLEK----GQLRLLEVDNRLVIPSNTHIRLIITSSDVLHCWAVPSLGIKLDACPGRLNQTTLFVKREGIFYGQ
>Eurychasma_dicksonii Concatenation of 2 sequences
-LELAQPGNNLLSGNHQLYNVIVTAHVFIMIFFMVMPILIGGFGNWFVPILIGAPDMAFPRMNNISFWLLPPSIMLLIFSSLVESGTGTGWTVYPPLSSISEHSGPSVDLAIFSLHLTGISSILGAINFITIVFNMRAPAMYFHRLPIFVWSVFITALLLLLSLPVLAGAITMLLTDRNLNTAFFDPAGGGDP-IFFFIILVVVGVCYFIARCIVLFTDKSEK-SSNFAHGTLLEIIWTVTPAALLVIIAIPSFALLYSMDEIIDPEFTLKVVGHQWYWSYEYTDHSD---IDQNLNFDSYMIPTSDLEK----GNLRLLEVDNRVVLPIKTHIRVIITSADVLHSWAVPSLGVKLDACPGRLNQTSIFLKRP------
>Olpidiopsis_heterosiphoniae Concatenation of 2 sequences
----------------------------------------------------GAPDMAFPRMNNLSFWLLYPAFLLLVSSSLVESGAGTGWTVYPPLSGVQAHSGPSVDLAIFSLHLAGISSLLGAINFITTIANMKSPDVTWHQLPLFVWAVFITAILLLLSLPVLAGAITMLLTDRNFNTTFFDASGGGD--LMFFLIVIVIFTSYIVSKIIISFNETTNPKAQKFVHGTFIEIVWTITPALILLIISIPSFALLYSMDELIDPAMTIKVIGHQWYWNYEYSDN-----TDESLVFESYMVQEDDLDQ----GQFRLLEVDNRVVVPVNTHIRVLITASDVLHSWAIPSLGVKLDACPGRLNQTSMFIKRE------
>Asterionella_formosa Concatenation of 2 sequences
------------------------------------------------------PDMAFPRMNNISFWLLPPSLLLLIASILCESGVGTGWTVYPPLSSIIAHSGGSVDLAIFSLHVSGISSILGAINFICTIFNMRIKSLSFHKLPLFVWSVLITAFLLLLSLPVLAGAITMLLTDRNFNTTFFDP-------LLFLLLLIVVFVGWVLLNIISQFLEIDNSLQTKFVHSKELEIVWTTIPALILLVLATPSFTLLYAMDEISEPELSLKILGHQWFWSYEISDFTSCSNSQQSLKYVSYMLVLEGLPK-PKLGYFRLLETNKRVVLPVNTHLRLLVSSADVLHSWAVPSFGLKIDACPGRLNQVNLFIKRVGVFFGQ
>Skeletonema_marinoi Concatenation of 2 sequences
------------------------------------------------------PDMAFPRMNNISFWLLPPSLLLLFASMLTEAGVGTGWTIYPPLSSATAHSGGSVDLAIFSLHLSGASSILGAINFICTIFNMRVKSLSFHNLPLFVWSVLITAFLLLLSLPVLAGAITMLLTDRNFNTTFFDP-------LLFLLTVIVLFVGWLLFYTIYYFIEYNNKFSSKFVHSKELEIVWTSIPALILLILSTPSFTLLYAMDEISEPELTLKILGHQWFWSYEISEFNSCQKQDQSLKYVCYMMVLDGLPT-TKQGYFRLLETNKRVILPTNTHLRLLVSAADVLHSWTIPSFGLKVDACPGRLNQVNLFIKRIGVFFGQ
>Thalassiosira_pseudonana Concatenation of 2 sequences
------------------------------------------------------PDMAFPRMNNISFWLLPPSLLLLFASMLTEAGVGTGWTVYPPLSSATAHSGGSVDLAIFSLHLSGASSILGAINFICTIFNMRVKSLSFHNLPLFVWSVLITAFLLLLSLPVLAGAITMLLTDRNFNTTFFDP-------LLFLLTVIVLFVGWLLFYTIYYFIEYNNKFSSKFVHSKELEIVWTSIPALILLILSTPSFTLLYAMDEISEPELTLKILGHQWFWSYEISEFNSCQKQEQSLKYVCYMMVLDGLPT-TKQGYFRLLETNKRVILPTNTHLRLLVSAADVLHSWTVPSFGLKVDACPGRLNQVNLFIKRIGVFFGQ
>Phaeodactylum_tricornutum Concatenation of 2 sequences
RLTLASPNSEFLDYHYHLYNVIVTGHAFTMIFFTVMPALIGGFGNIFVPLMIGAPDMAFPRMNNISFWLLPPSLLLLIGSVLCEAGVGTGWTVYPPLSSITAHSGGAVDLAIFSLHLSGAASIPGAINFICTITNMRAKSLPFHRLPLFAWSIFITAFLLLLSLPVLAGAITMLLGDRNFNTTFFDPAGGGDPILLFIIISIVVLVAWLLFAITKNFTEIENSTVATFTHSNVIEIIWTSIPALILLSLASPSFSLLYSLDEISNPELTLKILGHQWYWSYEISDFNSCSETTQNLKYSTYMLTNEFLKENSTVGFFRVLETNKRVVLPTNTHLRLLITAVDVLHSWTIPSFGVKVDACPGRLNQANLFIKRFGVFFGQ
>Ect6para Concatenation of 2 sequences
-----------------------------------------------------------------------------------------------------------------------------------------------------------------------------------------------------------------VVRCVYFFNQTVHPQAETFVHGTVLEIVWTLTPAFILLTIALPSFALLYSMDEVIDPIMTLKVIGHQWYWSYEYSDDCHL-TDDESFAFDSYMVPEEDLEV----GHFRLLEVDNRVTVPTNTHIRVLITASDVLHCWAIPSLGIKLDACPCRLNQTSMFI---------
